# Supplementary material for: Omega-3 fatty acids and major depression: a Mendelian randomization study
Source: Transl Psychiatry. 2024 May 29;14:222. doi: 10.1038/s41398-024-02932-w (PMC11136966; doi:10.1038/s41398-024-02932-w)
Supplement: Supplementary file 2 — Supplementary Material S2 [file 41398_2024_2932_MOESM2_ESM.xlsx]

## Sheet: Data sets
S2 Data sets
Tables of data sources for exposure and outcome GWASs, including accessibility links and caveats.
	a.	Exposure data sets
	b.	Outcome data sets
	c.	PGC MDD cohorts
	d.	CHARGE cohorts

## Sheet: Exposure data sets
Supplementary Table S2a - Characteristics of studies contributing genetic association data on fatty acid exposures.
Purpose	Trait	Study/ consortium	Author	Publication year	Studies (name or number)	N participants (cases/ controls)	Ancestry	Imputation reference panel	Control for population structure	Original units	PMID	Data access	Comments
Primary Exposures	Total Omega 3 Omega 3 (%) DHA Total Omega 6 LA	UK Biobank	Borges	2022	UK Biobank	115078	European	1000G	Generalized linear mixed models (BOLT-LMM)	SD of mmol/L	35692035	https://gwas.mrcieu.ac.uk
	EPA	CHARGE consortium	Lemaitre	2011	5*	8866	European	HapMap	Principal components of ancestry and genomic control	% of total fatty acids	21829377	http://www.chargeconsortium.com/main/results
Additional Exposures for multivariable (MVMR) models	Triglycerides HDL-cholesterol LDL-cholesterol	UK Biobank	Richardson	2020	UK Biobank	441,016 403,943 440,546	European	1000G	Generalized linear mixed models (BOLT-LMM)	SD of mmol/L	32203549	https://gwas.mrcieu.ac.uk
	DHA	CHARGE consortium	Lemaitre	2011	5*	8866	European	HapMap	Principal components of ancestry and genomic control	% of total fatty acids	21829377	http://www.chargeconsortium.com/main/results
	SNP-exposure effect sizes for EPA and DHA used in supplementary MVMR models	Kettunen et al	Kettunen	2016	14	up to 24,925	European	1000G phase 1 v3	Double genomic control	SD of mmol/L	27005778	http://www.computationalmedicine.fi/data#NMR_GWAS
* participants in the CHARGE fatty acid GWAS's of EPA and DHA were derived from the following studies: Atherosclerosis Risk in Communities (ARIC) Study (n=3,268); Cardiovascular Health Study (CHS) (n=2,326); Coronary Artery Risk Development in Young Adults (CARDIA) (n=1,507); Invecchiare in Chianti (InCHIANTI) Study (n=1,075); Multi-Ethnic Study of Atherosclerosis (MESA) (n=690)

## Sheet: Outcome data sets
Supplementary Table S2b- Characteristics of studies contributing with genetic association data on depression
Further information about obtaining access to the PGC summary statistics are available from: http://www.med.unc.edu/pgc/statgen. The full GWAS summary statistics for the 23andMe discovery data set will be made available through 23andMe to qualified researchers under an agreement with 23andMe that protects the privacy of the 23andMe participants. Please visit https://research.23andme.com/collabora…
Outcome	Purpose	Consortium	Author	Publication year	Case definition	N studies	N participants (cases/ controls)	Ancestry	Imputation reference panel	Control for population structure	PMID	Data Access	Comments
Major Depressive Disorder (MDD)	Primary outcome (UK Biobank removed to minimise sample overlap)	Psychiatric Genomics Consortium	Howard	2019	Case definition varied across studies. See PGC MDD cohorts table for detail.	**	480,359 (135,458/ 344,901)	European	1000G (phase 3)	Principal components of ancestry	30718901	https://www.med.unc.edu/pgc/download-results/
Recurrent Depression (rMDD)	Secondary outcome	Psychiatric Genomics Consortium	Coleman	2020	Case definition based on self-report questionnaire. rMDD cases reported 2 or more lifetime episodes of depression. Controls had no previous episodes of depression. Exclusions if any other psychiatric illness.	UK Biobank	80,933 (17,451/ 63,482)	European	1000G	Principal components of ancestry	31926635	https://www.med.unc.edu/pgc/download-results/
Major Depressive Disorder (MDD) complete sample	Validation sample to assess impact of sample overlap and maximise statistical power	Psychiatric Genomics Consortium	Howard	2019	As above	**	807, 553 (246,363/ 561,190)	European	1000G (phase 3)	Principal components of ancestry	30718901	https://www.med.unc.edu/pgc/download-results/
The PGC 29 cohort consists of a set of 29 cohort studies.
Cases ascertainment is based on meeting DSM-IV, ICD-9 or ICD-10 criteria for diagnoses based on structured diagnostic interviews
UK Biobank participants removed

## Sheet: PGC MDD cohorts
Supplementary table S2c- Cohort studies included in the Psychiatric Genomics Consortium (PGC) Major Depressive Disorder Consortium. Numbers in columns do not add up to final sample size due to the presence of sample overlap and shared controls.
Cohort Study	Country	Case Identification	Case definition	Exclusion criteria			Participants in PGC MDD Sample
				Cases	Controls	NCases	NControls	Total
Genetic Association Information Network (GAIN)-MDD	Netherlands	National twin register (NTR) and Netherlands Study of Depression and Anxiety (NESDA). Psychiatric outpatients, primary care and population study. CIDI.	DSM IV MDD	BIP, NAP, SM	Unscreened	1696	1765	3461
Genetics of Recurrent Early-Onset Depression (GenRED)	USA	Genomic Psychiatry Cohort. Opportunistic, Diagnostic interview for genetic studies, medical records	DSM IV rMDD	BIP, NAP, SM, ID, FHx BIP	Depressed mood > 2 weeks; BIP NAP, Diagnosed or treated for MDD, BIP or NAP	1030	1253	2283
Genetics of Recurrent Early Onset Depression (GenRED) Phase 2/Depression Genes and Networks	As above					1302	944	2246
Glaxo-Smith-Kline (GSK)	Germany	Psychiatric inpatients and outpatients. Composite International Diagnostic Screener (CID-S)	DSM VI MDD (recurrent, moderate-severe)	BIP, SM, OCD, PTSD, secondary MD	MDD, BIP, any anxiety disorder	887	864	1751
MDD 2000-qimr_610	Australia	Australian Twin Registry, most severe or earlier onset)	DSM VI MDD	MDD related to SM	MDD, SM	433	751	1184
MDD 2000-qimr_317	Australia					1017	960	1977
Max Planck Instutute of Psychiatry, Munich	Germany	Psychiatric inpatients, diagnosed by clinician. Populations controls CIDI	DSM IV MDD	BIP, SM, secondary MDD, severe medical conditions	CESD<10, no prior MDD	376	537	913
RADIANT + Bonn/Manheim	Germany	Consecutive psychiatric admissions. SCID-1 and medical records. Controls from Popgen, KORA and Heinz- Nixdorf-Recall.	DSM IV MDD	BIP, hypomania, NAP, MDD related to SM	Unscreened	935	1290	2225
RADIANT	UK, Ireland, USA, Denmark	Outpatients from DeNT, DeCC, GENDEP and SCAN. Population controls.	DSM IV MDD (recurrent in DeCC & DeNT; FH in DeNT)	BIP, NAP, MDD related to SM, FH BIP	Mixed, some unscreened	1625	1588	3213
Sequenced Treatment Alternatives to Relieve Depression (STAR*D)	USA	Cliinical trial participants. Clinical interviews.	DSM VI MDD	BIP, NAP	Unscreened psychiatrically, controls from MI GWAS	1241	511*	1752
GenPod/NEWMEDS	Europe	Primary care outpatients enrolled in antidepressant trial, CIS-R	ICD-10 MDD	BIP, NAP, MDD related to SM	Unscreened	477	5462	5939
Harvard i2b2	USA	Psychiatrist interview	ICD-9 MDD	BIP, NAP	MDD, BIP, NAP, SM, Psychiatric medication use	460	442	902
PsyCoLaus	Switzerland	Random population sample, Diagnostic Interview for Genetic Studies	DSM IV MDD	BIP, hypomania, NAP, MDD related to SM	MDD, BIP, NAP hypomania	1303	1491	2794
Study of Health in Pomerania (SHIP-LEGEND)	Germany	Study of Health in Pomerania. CIDI	DSM VI MDD	BIP; MDD related to SM	MDD	313	1493	1806
TwinGene	Sweden	Swedish Twin Registry. CIDI-SF and national registers.	Inpatient MDD treatment, outpatient MDD treatment with ≥1 antidepressant, CIDI MDD or rMDD	BIP	MDD, BIP	1861	7701	9562
23andMe	USA	Self-report previous diagnosis of depression	MDD (diagnosed with clinical depression or depression diagnosed by a doctor)	BIP, SCZ, autism, ID, Parkinsons	As for cases, also self reported depression, anxiety, fibromyalgia or antidepressant use	75607	231747	307354
GERA	USA	Electronic Medical records. Kaiser permanante Northern California	ICD-9 MDD on ≥2 medical visits	BIP, SCZ	ICD-9 codes for MDD, insomnia, stress, irritable bowel, other psychiatric diagnosis	7162	38307	45469
DeCODE	Iceland	Inpatient records, random sample using SSQ & HADS; CIDI.	DSM-III, ICD-9, or ICD-10 MDD (recurrent or moderate-severe single episode)	BIP, SCZ	self-report MDD, BIP, SCZ, anxiety or antidepressant use	1980	9536	11516
Generation Scotland (GenScot)	UK	Random sample of patients in general practice. SCID.	DSM IV MDD	BIP	MDD	951	6114	7065
iPsych	Denmark	Population cohort. All births 1982-2005. Diagnoses from national psychiatric treatment register.	ICD-10 MDD	BIP or manic episode	MDD, BIP or manic episode	18629	17841	36470
UK Biobank (removed from primary outcome)	UK	National Health Service registers; self-report & inpatient records	ICD-10 MDD, seen psychiatrist for anxiety or MDD, depression or anhedonia ≥ weeks	BIP, SCZ, autism, ID, Parkinsons, antipsychotic or mood stabiliser prescribed	As for cases, plus prescribed antidepressant or anxiolytic	127552	233763	361315
Abbreviations: BIP- bipolar disorder; SM- Substance misuse, NAP- non-affective psychosis; ID- intellectual disability; OCD- obsessive compulsive disorder; PTSD- post traumatic stress disorder; SCZ- schizophrenia FH- family history; SCID=Structured Clinical Interview for DSM-IV; CIS-R-the Clinical Interview Schedule-revised; CIDI=Composite International Diagnostic Interview, CIDI-SF=CIDI-short form
Original Study references
	GAIN-MDD	Nivard MG et al. Stability in symptoms of anxiety and depression as a function of genotype and environment: a longitudinal twin study from ages 3 to 63 years. Psychol Med 45, 1039-49 (2015).
	GAIN-MDD	Penninx BW et al. The Netherlands Study of Depression and Anxiety (NESDA): rationale, objectives and methods. Int J Methods Psychiatr Res 17, 121-40 (2008).
	GENRED2	Shi J et al. Genome-wide association study of recurrent early-onset major depressive disorder. Mol Psychiatry 16, 193-201 (2011).
	GENRED	Levinson DF et al. Genetics of recurrent early-onset depression (GenRED): design and preliminary clinical characteristics of a repository sample for genetic linkage studies. Am J Med Genet B Neuropsychiatr Genet 119, 118-30 (2003).
	GSK	Muglia P et al. Genome-wide association study of recurrent major depressive disorder in two European case-control cohorts. Mol Psychiatry 15, 589-601 (2010).
	MDD200- QIMR	Major Depressive Disorder Working Group of the PGC. A mega-analysis of genome-wide association studies for major depressive disorder. Molecular Psychiatry 18, 497-511 (2013).
	Max Planck	Kohli MA et al. The neuronal transporter gene SLC6A15 confers risk to major depression. Neuron 70, 252-65 (2011).
	Max Planck	Ising M et al. A genomewide association study points to multiple loci that predict antidepressant drug treatment outcome in depression. Arch Gen Psychiatry 66, 966-75 (2009).
	Max Planck	Hennings JM et al. Clinical characteristics and treatment outcome in a representative sample of depressed inpatients - findings from the Munich Antidepressant Response Signature (MARS) project. J Psychiatr Res 43, 215-29 (2009).
	Radiant	Lewis CM et al. Genome-wide association study of major recurrent depression in the U.K. population. Am J Psychiatry 167, 949-57 (2010).
	Radiant	McLaughlin RL et al. Second-generation Irish genome-wide association study for amyotrophic lateral sclerosis. Neurobiol Aging 36, 1221 e7-13 (2015).
	Radiant	Dickinson D et al. Differential effects of common variants in SCN2A on general cognitive ability, brain physiology, and messenger RNA expression in schizophrenia cases and control individuals. JAMA Psychiatry 71, 647-56 (2014).
	STAR*D	Shyn SI et al. Novel loci for major depression identified by genome-wide association study of Sequenced Treatment Alternatives to Relieve Depression and meta-analysis of three studies. Mol Psychiatry 16, 202-15 (2011).
	GenPod/ NEWMEDS	Tansey KE et al. Genetic predictors of response to serotonergic and noradrenergic antidepressants in major depressive disorder: a genome-wide analysis of individual-level data and a meta-analysis. PLoS Med 9, e1001326 (2012).
	GenPod/ NEWMEDS	Lewis G et al. Polymorphism of the 5-HT transporter and response to antidepressants: randomised controlled trial. Br J Psychiatry 198, 464-71 (2011).
	SHIP	Volzke H et al. Cohort profile: the study of health in Pomerania. Int J Epidemiol 40, 294-307 (2011).
	TwinGene	Kendler KS, Gatz M, Gardner CO & Pedersen NL. A Swedish national twin study of lifetime major depression. Am J Psychiatry 163, 109-14 (2006).
	TwinGene	Magnusson PK et al. The Swedish Twin Registry: establishment of a biobank and other recent developments. Twin Res Hum Genet 16, 317-29 (2013).
	23andme	Hyde CL et al. Identification of 15 genetic loci associated with risk of major depression in individuals of European descent. Nat Genet 48, 1031-6 (2016).
	GERA	Banda Y et al. Characterizing Race/Ethnicity and Genetic Ancestry for 100,000 Subjects in the Genetic Epidemiology Research on Adult Health and Aging (GERA) Cohort. Genetics 200, 1285-95 (2015).
	DeCODE	Major Depressive Disorder Working Group of the PGC. A mega-analysis of genome-wide association studies for major depressive disorder. Molecular Psychiatry 18, 497-511 (2013).
	GenScotland	Smith BH et al. Cohort Profile: Generation Scotland: Scottish Family Health Study (GS:SFHS). The study, its participants and their potential for genetic research on health and illness. Int J Epidemiol 42, 689-700 (2013).
	GenScotland	Fernandez-Pujals AM et al. Epidemiology and Heritability of Major Depressive Disorder, Stratified by Age of Onset, Sex, and Illness Course in Generation Scotland: Scottish Family Health Study (GS:SFHS). PLoS One 10, e0142197 (2015).
	UK Biobank	Allen NE, Sudlow C, Peakman T, Collins R & Biobank UK. UK biobank data: come and get it. Sci Transl Med 6, 224ed4 (2014).
	UK Biobank	Smith DJ et al. Prevalence and characteristics of probable major depression and bipolar disorder within UK biobank: cross-sectional study of 172,751 participants. PLoS One 8, e75362 (2013).
	iPsych	Pedersen, C.B. et al. The iPSYCH2012 case-cohort sample: new directions for unravelling genetic and environmental architectures of severe mental disorders. Mol Psychiatry 23, 6-14 (2018)
	PsyCoLaus	Preisig M et al. The PsyCoLaus study: methodology and characteristics of the sample of a population-based survey on psychiatric disorders and their association with genetic and cardiovascular risk factors. BMC Psychiatry 9, 9 (2009).
	Bonn/Manheim	Sullivan P, de Geus E, Willemsen G, James MR, Smit JH, Zandbelt T, et al. Genomewide association for major depressive disorder: a possible role for the presynaptic protein piccolo. Molecular Psychiatry. 2009;14:359-75.

## Sheet: CHARGE cohorts
Supplementary table S2d- Cohorts included within the CHARGE consortium fatty acid GWASs
Atherosclerosis Risk in Communities (ARIC) Study	3268
Cardiovascular Health Study (CHS)	2326
Coronary Artery Risk Development in Young Adults (CARDIA)	1507
Invecchiare in Chianti (InCHIANTI) Study	1075
Multi-Ethnic Study of Atherosclerosis (MESA)	690
Total	8866
