# Supplementary material for: Omega-3 fatty acids and major depression: a Mendelian randomization study
Source: Transl Psychiatry. 2024 May 29;14:222. doi: 10.1038/s41398-024-02932-w (PMC11136966; doi:10.1038/s41398-024-02932-w)
Supplement: Supplementary file 3 — Supplementary Material S3 [file 41398_2024_2932_MOESM3_ESM.xlsx]

## Sheet: Overview
S3: SNP- exposure associations for Omega fatty acids
The following tables contain details of the instruments used for each exposure, along with estimated variance they each explain, and Steiger p values for the MR analysis with MDD. SNP-exposure associations for total omega 3 fatty acids, total omega 6 fatty acids, DHA, LA and omega 3% were selected from the UKBB GWAS (Borges 2020) using the ieugwasr:: R package. Instruments for analyses of EPA (an…
Betas for each exposure are given in SD units. SNPs excluded from the analyses are shown at the base of the table with an explanation of reasons for exclusion.
a.	Total Omega 3
b.	DHA
c.	Omega 3%
d.	Total Omega 6
e.	LA
f.	EPA
g.	DHA Lemaitre
h.	FADS and ELOVL

## Sheet: a. Total Omega 3
S3a. SNP sets for Total Omega 3
	SNP	EA	eaf	beta	se	pval	samplesize	exposure	Steiger p
1	rs6693447	G	0.46	0.02	0.004	4.8e-09	115078	0.0003	3.52e-05
2	rs1167998	A	0.64	0.07	0.004	3.6e-66	115078	0.0024	1.57e-35
3	rs629301	T	0.78	0.04	0.005	1.3e-14	115078	0.0005	1.68e-08
4	rs1260326	C	0.6	-0.08	0.004	8.4e-88	115078	0.0034	2.16e-47
5	rs11681659	T	0.72	-0.03	0.004	2e-08	115078	0.0003	5.8e-05
6	rs35135293	T	0.52	-0.02	0.004	3.9e-08	115078	0.0002	0.000125
7	rs13424225	T	0.45	0.02	0.004	2.2e-08	115078	0.0003	0.00074
8	rs10184054	G	0.22	-0.04	0.005	5.6e-15	115078	0.0005	3.41e-07
9	rs11563251	T	0.11	0.03	0.006	3.2e-08	115078	0.0003	0.002718
10	rs4860987	T	0.26	0.05	0.005	1.2e-21	115078	0.0008	9.77e-16
11	rs11242109	T	0.48	0.02	0.004	2.4e-09	115078	0.0003	5.65e-05
12	rs6882345	A	0.63	0.03	0.004	1.9e-13	115078	0.0004	1.69e-06
13	rs10455872	G	0.08	-0.06	0.008	2.8e-17	115078	0.0006	5.16e-10
14	rs117733303	G	0.02	-0.12	0.015	1.4e-15	115078	0.0005	8.54e-08
15	rs62466318	T	0.2	-0.07	0.005	1.2e-45	115078	0.0018	1.9e-24
16	rs73109460	A	0.12	-0.03	0.006	9.2e-10	115078	0.0003	2.54e-05
17	rs4000713	A	0.3	-0.03	0.004	1e-11	115078	0.0004	2.43e-06
18	rs112875651	A	0.39	-0.09	0.004	3.5e-98	115078	0.0037	4.06e-56
19	rs9987289	G	0.91	0.06	0.007	3.2e-16	115078	0.0006	1.96e-08
20	rs7819706	G	0.12	-0.04	0.006	1.8e-10	115078	0.0003	3.14e-06
21	rs1800978	G	0.12	-0.04	0.006	5.2e-09	115078	0.0003	3.62e-05
22	rs7924036	T	0.5	0.02	0.004	5.5e-10	115078	0.0003	0.000106
23	rs6601924	C	0.85	0.04	0.006	8.5e-10	115078	0.0003	2.7e-05
24	rs673335	C	0.16	-0.07	0.006	1.1e-34	115078	0.0013	1.14e-17
25	rs12226389	C	0.19	-0.05	0.005	1.1e-22	115078	0.0008	7.04e-13
26	rs3018731	G	0.72	-0.04	0.005	2e-14	115078	0.0005	7.27e-07
27	rs144018203	C	0.01	0.11	0.02	4.2e-08	115078	0.0002	0.0001
28	rs143355652	T	0.01	-0.15	0.02	9.4e-14	115078	0.0005	4.78e-08
29	rs174564	G	0.35	-0.34	0.004	1e-200	115078	0.052	0
30	rs964184	C	0.87	-0.12	0.006	8.9e-87	115078	0.0033	2.42e-47
31	rs7970695	A	0.62	-0.03	0.004	1.2e-10	115078	0.0003	1.05e-05
32	rs261290	C	0.65	-0.11	0.004	3.9e-161	115078	0.0062	3.33e-89
33	rs139974673	C	0.03	0.12	0.013	2.3e-21	115078	0.0007	1.3e-11
34	rs34663616	A	0.14	0.04	0.006	4.4e-10	115078	0.0003	6.86e-06
35	rs633695	G	0.29	0.08	0.004	9.1e-80	115078	0.003	2.96e-44
36	rs1672811	C	0.75	0.03	0.005	3e-08	115078	0.0002	0.001885
37	rs72789541	A	0.3	-0.08	0.004	5.6e-75	115078	0.0029	3e-40
38	rs9304381	T	0.82	0.05	0.005	5.2e-24	115078	0.0009	1.88e-13
39	rs77960347	G	0.01	0.16	0.018	7.2e-22	115078	0.0007	7.25e-11
40	rs737338	T	0.04	-0.07	0.011	3.5e-11	115078	0.0004	6.09e-05
41	rs1132899	C	0.51	0.03	0.004	8.6e-11	115078	0.0004	1.79e-06
10	rs6129624	A	0.34	-0.03	0.004	5.1e-10	115078	0.0003	1.13e-05
11	rs117143374	C	0.14	-0.04	0.006	2.2e-10	115078	0.0003	1.5e-05
							Total Variance Explained	0.0913
Excluded
1	rs2394976	T	0.16	-0.05	0.01	1.2e-15	115078	Not in Outcome sample
2	rs3129962	A	0.13	-0.04	0.01	1.8e-09	115078	Not in Outcome sample
3	rs55891451	C	0.2	0.03	0.01	4.6e-12	115078	Not in Outcome sample
4	rs11230829	G	0.03	-0.1	0.01	3.4e-12	115078	Not in Outcome sample
5	rs16940904	T	0.23	-0.04	0	3.9e-14	115078	Not in Outcome sample
6	rs182611493	G	0.01	-0.21	0.02	1.1e-27	115078	Not in Outcome sample
7	rs157592	C	0.19	0.03	0.01	3.6e-09	115078	Not in Outcome sample
8	rs58542926	T	0.07	-0.17	0.008	1.4e-113	115078	Not in Outcome sample
9	rs5112	G	0.53	0.05	0.004	9.1e-30	115078	Ambiguous palindrome

## Sheet: b. DHA
S3b. SNP sets for DHA
	SNP	EA	EAF	BETA	SE	P	N	% VARIANCE	STEIGER P
1	rs629301	T	0.78	0.04	0.005	1.4e-19	115078	0.0007	8.92e-11
2	rs11122450	G	0.61	0.02	0.004	3.4e-08	115078	0.0003	0.000799
3	rs638714	T	0.35	-0.04	0.004	5.4e-20	115078	0.0007	1.65e-10
4	rs13424225	T	0.45	0.02	0.004	1.1e-08	115078	0.0003	0.000634
5	rs1260326	C	0.6	-0.05	0.004	8.7e-30	115078	0.0011	9.02e-16
6	rs34722314	A	0.14	-0.05	0.006	6.8e-18	115078	0.0006	1.85e-09
7	rs11681659	T	0.72	-0.03	0.004	5.3e-12	115078		2.03e-06
8	rs4860987	T	0.26	0.04	0.005	3.9e-16	115078	0.0006	8.95e-11
9	rs273912	T	0.71	0.03	0.004	6.6e-10	115078	0.0003	2.84e-05
10	rs6931604	T	0.6	0.02	0.004	2.7e-08	115078	0.0003	0.001318
11	rs73109460	A	0.12	-0.04	0.006	7.3e-11	115078	0.0003	8.92e-06
12	rs9987289	G	0.91	0.06	0.007	1.3e-17	115078	0.0006	7.35e-09
13	rs112875651	A	0.39	-0.05	0.004	1.6e-32	115078	0.0012	9.07e-19
14	rs325	C	0.1	0.04	0.007	3.8e-09	115078	0.0003	3.11e-05
15	rs1800978	G	0.12	-0.03	0.006	4.8e-08	115078	0.0003	0.000238
16	rs7924036	T	0.5	0.04	0.004	4.8e-21	115078	0.0007	7.48e-10
17	rs2807967	C	0.72	0.03	0.004	1.2e-08	115078	0.0003	0.000136
18	rs12226389	C	0.19	-0.04	0.005	3.8e-18	115078	0.0006	5.86e-10
19	rs145786300	A	0.01	-0.13	0.019	4e-12	115078	0.0004	3.63e-06
20	rs149820547	G	0.04	-0.05	0.01	4.8e-08	115078	0.0003	0.000452
21	rs143355652	T	0.01	-0.15	0.02	6.6e-14	115078	0.0005	8.49e-08
22	rs2232143	C	0.02	0.08	0.014	6.6e-09	115078	0.0003	5.15e-06
23	rs174564	G	0.35	-0.29	0.004	1e-200	115078	0.0402	0
24	rs673335	C	0.16	-0.06	0.005	8.1e-25	115078	0.0009	2.75e-12
25	rs145659493	A	0.02	0.09	0.016	1.7e-09	115078	0.0003	5.45e-05
26	rs525028	A	0.71	-0.03	0.004	2.7e-12	115078	0.0004	9.32e-06
27	rs139974673	C	0.03	0.07	0.013	8.8e-09	115078	0.0003	6.3e-05
28	rs261291	C	0.36	0.12	0.004	5.4e-172	115078	0.0066	2.46e-90
29	rs1560390	C	0.22	-0.05	0.005	2.5e-26	115078	0.0009	4.25e-14
30	rs12914626	T	0.7	-0.06	0.004	7.5e-45	115078	0.0017	1.61e-24
31	rs72789541	A	0.3	-0.08	0.004	5.6e-71	115078	0.0027	4.21e-37
32	rs3764261	A	0.32	0.04	0.004	1.9e-21	115078	0.0007	0.000198
33	rs4986970	T	0.03	-0.07	0.011	1.3e-10	115078	0.0003	1.19e-05
34	rs72836561	T	0.03	-0.06	0.011	3.6e-08	115078	0.0003	0.000108
35	rs9304381	T	0.82	0.05	0.005	5.8e-23	115078	0.0008	2.49e-12
36	rs77960347	G	0.01	0.14	0.017	2.5e-17	115078	0.0006	1.4e-08
37	rs73045691	A	0.3	0.03	0.005	3.6e-10	115078	0.0004	8.59e-07
38	rs2278426	T	0.04	-0.06	0.011	3.7e-08	115078	0.0003	0.001319
39	rs58542926	T	0.07	-0.12	0.008	1.4e-57	115078	0.0021	2.73e-28
40	rs7412	T	0.08	-0.08	0.007	5.4e-26	115078	0.0009	3.32e-13
						Total Variance Explained		0.0704
Excluded
1	rs2394976	T	0.16	-0.03	0.0054	5.6e-11	115078		Not in Outcome
2	rs35177659	T	0.52	0.02	0.0042	2.7e-08	115078		Not in Outcome
3	rs55891451	C	0.2	0.03	0.005	5.6e-11	115078		Not in Outcome
4	rs11230829	G	0.03	-0.09	0.0146	9.6e-11	115078		Not in Outcome
5	rs78689694	C	0.13	0.04	0.0059	4.4e-10	115078		Not in Outcome
6	rs16940904	T	0.23	-0.04	0.0048	2.1e-17	115078		Not in Outcome
7	rs182611493	G	0.01	-0.16	0.0192	1.6e-16	115078		Not in Outcome

## Sheet: c. Omega 3 pct
S3c SNP sets for Omega 3 %
	SNP	EA	EAF	BETA	SE	P	N	% VARIANCE	STEIGER P
1	rs638714	T	0.35	-0.03	0.004	4.9e-15	115078	0.0005	3.31908e-08
2	rs6693447	G	0.46	0.03	0.004	8.3e-12	115078	0.0004	1.91472e-06
3	rs2011946	A	0.73	-0.03	0.005	2.6e-09	115078	0.0003	4.79373e-05
4	rs1260326	C	0.6	-0.04	0.004	2.3e-19	115078	0.0007	1.55163e-10
5	rs4860987	T	0.26	0.04	0.005	8.1e-17	115078	0.0006	6.78285e-07
6	rs272888	C	0.71	0.03	0.004	1.8e-11	115078	0.0004	2.96549e-06
7	rs7444298	G	0.24	0.03	0.005	2.4e-08	115078	0.0003	0.000451764
8	rs662138	G	0.19	-0.03	0.005	6.6e-11	115078	0.0004	8.42159e-06
9	rs4000713	A	0.3	-0.03	0.004	1.6e-10	115078	0.0003	8.07789e-06
10	rs73109460	A	0.12	-0.03	0.006	7.8e-09	115078	0.0002	0.000116707
11	rs2236514	G	0.66	-0.02	0.004	3.1e-08	115078	0.0002	0.000284196
12	rs7924036	T	0.5	0.04	0.004	4e-23	115078	0.0008	2.34484e-11
13	rs56233220	C	0.2	0.04	0.005	4.4e-13	115078	0.0004	2.25181e-34
14	rs11236512	A	0.06	-0.07	0.009	5.3e-15	115078	0.0005	1.03174e-20
15	rs2232143	C	0.02	0.11	0.014	1.3e-13	115078	0.0005	6.55812e-09
16	rs191623731	G	0.02	0.12	0.016	9.8e-14	115078	0.0005	2.56548e-07
17	rs964184	C	0.87	-0.04	0.006	1.2e-10	115078	0.0004	5.49707e-06
18	rs143355652	T	0.01	-0.18	0.02	1.2e-18	115078	0.0007	1.47775e-10
19	rs174564	G	0.35	-0.39	0.004	1e-200	115078	0.0693	0
20	rs12226389	C	0.19	-0.06	0.005	2.2e-32	115078	0.0012	1.77867e-18
21	rs149402055	T	0.02	-0.17	0.015	9.2e-30	115078	0.0011	3.78988e-18
22	rs145786300	A	0.01	-0.19	0.019	1.3e-22	115078	0.0008	7.41607e-12
23	rs9563335	G	0.86	-0.04	0.008	5.5e-09	115078	0.0003	2.53136e-07
24	rs261291	C	0.36	0.08	0.004	1.8e-83	115078	0.0031	1.19163e-44
25	rs11632618	A	0.07	0.08	0.008	1.1e-22	115078	0.0008	2.91717e-12
26	rs1560390	C	0.22	-0.03	0.005	6.9e-12	115078	0.0004	1.32929e-06
27	rs139974673	C	0.03	0.08	0.013	1.3e-11	115078	0.0004	1.90682e-06
28	rs72789541	A	0.3	-0.1	0.004	3.5e-106	115078	0.0041	1.80914e-57
29	rs8074191	C	0.76	-0.03	0.005	2.3e-08	115078	0.0003	0.00011768
30	rs9947684	G	0.65	0.03	0.004	2.8e-12	115078	0.0004	1.12342e-06
31	rs58542926	T	0.07	-0.13	0.008	1.2e-67	115078	0.0025	3.04205e-08
32	rs72654473	A	0.11	0.04	0.007	6.1e-09	115078	0.0003	0.000211995
33	rs190921611	A	0.31	0.03	0.005	2e-11	115078	0.0004	1.04825e-07
						Total Variance Explained			0.0934
Excluded
8	rs2394976	T	0.16	-0.03	0.006	5e-09	115078		Not in outcome
23	rs11230829	G	0.03	-0.12	0.015	2e-15	115078		Not in outcome
34	rs16940904	T	0.23	-0.04	0.005	2e-19	115078		Not in outcome
39	rs182611493	G	0.01	-0.17	0.02	9e-19	115078		Not in outcome
11	rs112875651	A	0.39	-0.05	0.004	5.7e-35	115078		Not in outcome
10	rs62466318	T	0.2	-0.04	0.005	3.1e-16	115078		Not in outcome
28	rs35390787	C	0.56	-0.03	0.004	5.6e-11	115078		Not in outcome

## Sheet: d. Total Omega 6
S3d: SNP sets for Omega 6
	SNP	EA	EAF	BETA	SE	P	N	% VARIANCE	STEIGER P
1	rs1002687	A	0.64	0.09	0.004	1e-107	115078	0.004	3.7e-57
2	rs534417	G	0.88	0.04	0.006	9.3e-11	115078	0.0004	1.7e-05
3	rs12740374	T	0.22	-0.06	0.005	1.5e-32	115078	0.0012	1.5e-17
4	rs1260326	C	0.6	-0.06	0.004	3.9e-55	115078	0.0021	3e-29
5	rs870526	T	0.52	-0.03	0.004	7.7e-16	115078	0.0005	1.5e-08
6	rs4299376	T	0.68	-0.04	0.004	1.1e-16	115078	0.0006	1.8e-09
7	rs6547409	T	0.05	-0.08	0.009	2.4e-20	115078	0.0007	7.6e-11
8	rs672889	G	0.86	0.08	0.006	1.3e-41	115078	0.0015	1.4e-22
9	rs3770586	T	0.48	-0.02	0.004	7.1e-09	115078	0.0003	5.3e-05
10	rs13108218	G	0.62	-0.04	0.004	3.6e-18	115078	0.0006	6.9e-09
11	rs4704210	C	0.37	0.05	0.004	6.1e-30	115078	0.0011	6.4e-16
12	rs6882345	A	0.63	0.04	0.004	1.2e-27	115078	0.001	2.1e-14
13	rs6934962	T	0.4	0.02	0.004	2.2e-08	115078	0.0003	0.00014
14	rs3734854	A	0.06	0.05	0.008	5.9e-11	115078	0.0003	0.00039
15	rs7750288	G	0.29	0.02	0.004	1.3e-08	115078	0.0003	0.00011
16	rs9295128	T	0.02	-0.2	0.016	3.4e-36	115078	0.0013	1.7e-18
17	rs114863007	A	0.09	-0.05	0.007	7.3e-12	115078	0.0004	1.3e-05
18	rs28383314	C	0.62	0.04	0.004	1.7e-18	115078	0.0008	3.4e-09
19	rs6938647	C	0.78	-0.05	0.005	1.9e-23	115078	0.0008	3.5e-13
20	rs55747707	A	0.2	-0.05	0.005	1.7e-22	115078	0.0008	6.1e-12
21	rs6471717	A	0.66	-0.03	0.004	4e-12	115078	0.0004	4.9e-06
22	rs112875651	A	0.39	-0.06	0.004	2.2e-53	115078	0.002	1.5e-30
23	rs2737245	T	0.28	-0.03	0.005	1.4e-09	115078	0.0003	9.3e-06
24	rs1461729	G	0.9	0.08	0.007	2.8e-36	115078	0.0013	1.2e-19
25	rs4008004	A	0.22	0.03	0.005	8.4e-12	115078	0.0004	6.1e-07
26	rs11789603	T	0.11	0.05	0.006	9.7e-14	115078	0.0005	5.3e-07
27	rs2740488	C	0.27	-0.05	0.005	5.4e-28	115078	0.001	3e-15
28	rs75406471	A	0.15	-0.03	0.006	2.7e-08	115078	0.0003	0.00021
29	rs141469619	G	0.01	0.11	0.021	1.4e-08	115078	0.0002	6.9e-05
30	rs964184	C	0.87	-0.14	0.006	1.1e-125	115078	0.0047	9.4e-67
31	rs72997616	A	0.09	-0.05	0.007	1.6e-13	115078	0.0005	3.1e-08
32	rs3817335	A	0.35	-0.03	0.004	9.8e-12	115078	0.0004	4.3e-06
33	rs7139079	A	0.59	-0.03	0.004	3.3e-13	115078	0.0005	3.2e-07
34	rs6602911	T	0.36	0.03	0.004	1.3e-09	115078	0.0003	1.9e-05
35	rs633695	G	0.29	0.07	0.004	1.3e-59	115078	0.0023	3e-33
36	rs261290	C	0.65	-0.1	0.004	1e-116	115078	0.0045	7.6e-64
37	rs183130	T	0.32	0.06	0.004	1.4e-48	115078	0.0018	3.3e-25
38	rs740516	G	0.15	-0.03	0.006	1.4e-08	115078	0.0003	0.00012
39	rs4439799	T	0.5	0.02	0.004	1.3e-08	115078	0.0003	0.00016
40	rs77960347	G	0.01	0.28	0.018	2.8e-56	115078	0.0021	8.5e-30
41	rs9304381	T	0.82	0.07	0.005	7.2e-42	115078	0.0016	7.8e-23
42	rs56322906	A	0.04	-0.1	0.011	1.2e-19	115078	0.0007	3.6e-09
43	rs142158911	A	0.12	-0.09	0.006	5.2e-52	115078	0.0019	3.3e-27
44	rs58542926	T	0.07	-0.13	0.008	2.5e-65	115078	0.0024	8.9e-33
45	rs1081105	C	0.03	0.12	0.012	1.8e-22	115078	0.0008	7.5e-13
46	rs79429216	A	0.01	0.15	0.018	1.3e-17	115078	0.0006	1.4e-09
47	rs1883711	C	0.03	0.09	0.012	3.2e-16	115078	0.0005	1.1e-07
48	rs1800961	T	0.03	-0.07	0.012	3.3e-10	115078	0.0003	9.1e-06
49	rs5754102	A	0.18	-0.03	0.005	9.9e-10	115078	0.0003	1.2e-05
50	rs9616847	T	0.39	0.02	0.004	1.4e-08	115078	0.0003	0.00039
						Total Variance Explained		0.0485
Excluded
1	rs200730299	C	0.19	-0.04	0.01	7.1e-12	115078		Not in outcome
2	rs2986164	A	0.54	-0.03	0	3.4e-09	115078		Not in outcome
3	rs4860948	A	0.24	0.03	0	1.9e-09	115078		Not in outcome
4	rs35603463	C	0.57	0.03	0	4.6e-10	115078		Not in outcome
5	rs7831074	G	0.76	0.03	0.01	4.6e-08	115078		Not in outcome
6	rs115478735	T	0.18	0.04	0.01	2.2e-17	115078		Not in outcome
7	rs1065853	T	0.08	-0.2	0.01	4e-160	115078		Not in outcome
8	rs2378390	A	0.14	-0.03	0.01	3.2e-09	115078		Not in outcome
9	rs4766578	A	0.5	0.03	0	1.5e-12	115078		Not in outcome
10	rs7707394	A	0.36	0.03	0	1.2e-12	115078		Not in outcome

## Sheet: e. LA
S3e: SNP sets for LA
	SNP	EA	EAF	BETA	SE	P	N	% VARIANCE	STEIGER P
1	rs34232196	T	0.25	-0.03	0.005	8.3e-11	115078	0.0004	8.02e-06	36
2	rs534417	G	0.88	0.04	0.006	2.5e-09	115078	0.0003	8.66e-05	44
3	rs1002687	A	0.64	0.09	0.004	1.8e-97	115078	0.0036	3.58e-52	506
4	rs602633	G	0.78	0.05	0.005	7.5e-28	115078	0.001	2.09e-14	100
5	rs35633876	T	0.48	-0.03	0.004	2.4e-17	115078	0.0006	4.54e-10	56
6	rs4665972	C	0.6	-0.05	0.004	1.3e-35	115078	0.0013	4.9e-19	156
7	rs693	A	0.52	0.06	0.004	3.4e-54	115078	0.002	3.99e-29	225
8	rs4299376	T	0.68	-0.04	0.004	2.5e-19	115078	0.0007	4.29e-11	100
9	rs13108218	G	0.62	-0.03	0.004	5.9e-16	115078	0.0005	8.85e-08	56
10	rs4704210	C	0.37	0.05	0.004	2e-35	115078	0.0013	7.24e-19	156
11	rs6882345	A	0.63	0.04	0.004	2e-26	115078	0.001	5.92e-14	100
12	rs3011437	G	0.29	0.04	0.004	1.3e-16	115078	0.0006	8.39e-09	100
13	rs186696265	T	0.01	-0.23	0.017	2.2e-41	115078	0.0015	2.28e-23	183
14	rs36018387	T	0.11	-0.04	0.007	6.4e-12	115078	0.0004	4.63e-06	33
15	rs7750288	G	0.29	0.03	0.004	1.1e-09	115078	0.0003	3.28e-05	56
16	rs55747707	A	0.2	-0.04	0.005	1.5e-18	115078	0.0007	5.45e-10	64
17	rs1461729	G	0.9	0.07	0.007	5.4e-26	115078	0.0009	3.01e-14	100
18	rs112875651	A	0.39	-0.05	0.004	5e-35	115078	0.0013	3.32e-20	156
19	rs7816447	C	0.1	-0.05	0.007	8.2e-13	115078	0.0005	2.08e-07	51
20	rs6471717	A	0.66	-0.03	0.004	1.4e-13	115078	0.0004	1.02e-06	56
21	rs11789603	T	0.11	0.05	0.007	1.7e-12	115078	0.0004	2.26e-06	51
22	rs4008004	A	0.22	0.03	0.005	1.9e-10	115078	0.0003	2.99e-06	36
23	rs2740488	C	0.27	-0.05	0.005	1e-25	115078	0.001	3.25e-14	100
24	rs10838724	T	0.37	-0.03	0.004	1.6e-10	115078	0.0003	4e-06	56
25	rs174564	G	0.35	0.08	0.004	5.1e-88	115078	0.0034	2.29e-40	400
26	rs964184	C	0.87	-0.15	0.006	2e-136	115078	0.0051	2.79e-73	625
27	rs141469619	G	0.01	0.12	0.021	3.8e-10	115078	0.0003	7.71e-06	33
28	rs7139079	A	0.59	-0.03	0.004	4.8e-10	115078	0.0003	9.67e-06	56
29	rs6602911	T	0.36	0.02	0.004	1.4e-08	115078	0.0003	8.43e-05	25
30	rs261290	C	0.65	-0.09	0.004	7.9e-99	115078	0.0038	1.47e-54	506
31	rs633695	G	0.29	0.07	0.004	2e-54	115078	0.0021	8.44e-31	306
32	rs247617	A	0.32	0.05	0.004	6.5e-33	115078	0.0012	1.78e-17	156
33	rs9302635	C	0.18	-0.03	0.005	3.4e-08	115078	0.0003	0.000728	36
34	rs740516	G	0.15	-0.03	0.006	1.9e-09	115078	0.0003	3.68e-05	25
35	rs77960347	G	0.01	0.25	0.018	1.1e-45	115078	0.0017	2.06e-24	193
36	rs9304381	T	0.82	0.06	0.005	1e-33	115078	0.0012	1.62e-18	144
37	rs79429216	A	0.01	0.15	0.018	1.6e-16	115078	0.0006	3.8e-09	69
38	rs142158911	A	0.12	-0.09	0.006	1.2e-48	115078	0.0018	1.2e-25	225
39	rs56322906	A	0.04	-0.09	0.011	2.9e-15	115078	0.0006	3.85e-07	67
40	rs58542926	T	0.07	-0.11	0.008	7.5e-48	115078	0.0018	3.36e-24	189
41	rs1081105	C	0.03	0.12	0.012	8.2e-23	115078	0.0008	3.2e-13	100
42	rs1883711	C	0.03	0.09	0.012	3.7e-15	115078	0.0005	2.52e-07	56
					Total Variance Explained			0.0475
Excluded
1	rs2986164	A	0.54	-0.03	0.004	5e-10	115078		Not in outcome
2	rs7707394	A	0.36	0.03	0.004	3.9e-14	115078		Not in outcome
3	rs13217434	C	0.26	0.04	0.005	4.3e-20	115078		Not in outcome
4	rs115478735	T	0.18	0.04	0.005	1.2e-17	115078		Not in outcome
5	rs12948283	C	0.3	0.03	0.005	6.4e-09	115078		Not in outcome
6	rs1065853	T	0.08	-0.19	0.007	1.9e-143	115078		Not in outcome
7	rs2378390	A	0.14	-0.03	0.006	7e-09	115078		Not in outcome
8	rs35599691	A	0.58	0.04	0.005	6.6e-12	115078		Not in outcome
9	rs4947302	T	0.06	0.05	0.008	4.8e-10	115078		Not in outcome
10	rs2389599	C	0.52	0.02	0.004	6.8e-09	115078	0.0003	Ambiguous palindrome
11	rs4766578	A	0.5	0.03	0.004	1.9e-10	115078	0.0003	Ambiguous palindrome
12	rs9848779	G	0.53	-0.02	0.004	3.4e-08	115078	0.0002	Ambiguous palindrome

## Sheet: f. SNP sets for EPA
S3f: SNP sets for EPA
	SNP	EA	BETA	EAF	SE	P	N	% VARIANCE	STEIGER P
1	rs10184054	G	0.01	0.26	0.02	0.55	8866	0	0.68
2	rs10455872	G	0.03	0.06	0.03	0.35	8866	0.0001	0.37
3	rs11242109	T	0.03	0.43	0.02	0.02	8866	0.0006	0.04
4	rs112875651	A	-0.04	0.4	0.02	0.02	8866	0.0006	0.02
5	rs1132899	C	0.01	0.51	0.02	0.7	8866	0	0.77
6	rs11563251	T	-0.02	0.12	0.02	0.45	8866	0.0001	0.72
7	rs1167998	A	-0.01	0.68	0.02	0.72	8866	0	0.78
8	rs117143374	C	0.01	0.13	0.02	0.8	8866	0	0.94
9	rs117733303	G	-0.04	0.01	0.08	0.61	8866	0	0.73
10	rs12226389	C	-0.05	0.19	0.02	0.01	8866	0.0007	0.01
11	rs1260326	C	-0.05	0.58	0.02	0	8866	0.0015	0
12	rs13424225	T	0.01	0.47	0.02	0.43	8866	0.0001	0.6
13	rs1672811	C	0.02	0.74	0.02	0.33	8866	0.0001	0.54
14	rs174564	G	-0.25	0.37	0.02	1e-200	8866	0.0291	0
15	rs1800978	G	0.02	0.12	0.02	0.46	8866	0.0001	0.57
16	rs261290	C	-0.04	0.68	0.02	0.01	8866	0.0007	0.02
17	rs3018731	G	-0.02	0.79	0.02	0.24	8866	0.0002	0.41
18	rs34663616	A	-0.03	0.13	0.02	0.21	8866	0.0002	0.23
19	rs35135293	T	-0.02	0.49	0.02	0.16	8866	0.0002	0.18
20	rs4000713	A	0.01	0.32	0.02	0.42	8866	0.0001	0.47
21	rs58542926	T	-0.04	0.07	0.03	0.16	8866	0.0002	0.23
22	rs6129624	A	-0.02	0.31	0.02	0.32	8866	0.0001	0.35
23	rs62466318	T	0.02	0.2	0.02	0.24	8866	0.0002	0.35
24	rs629301	T	0	0.79	0.02	0.91	8866	0	0.98
25	rs633695	G	0	0.28	0.02	0.82	8866	0	0.88
26	rs6601924	C	-0.01	0.87	0.02	0.74	8866	0	0.88
27	rs6693447	G	0.03	0.47	0.02	0.08	8866	0.0004	0.09
28	rs673335	C	-0.05	0.18	0.02	0.02	8866	0.0006	0.04
29	rs6882345	A	-0.02	0.67	0.02	0.23	8866	0.0002	0.3
30	rs72789541	A	-0.04	0.31	0.02	0.03	8866	0.0005	0.05
31	rs73109460	A	-0.02	0.09	0.03	0.38	8866	0.0001	0.4
32	rs737338	T	0.01	0.04	0.04	0.78	8866	9e-06	0.95
33	rs77960347	G	0.03	0.01	0.07	0.69	8866	0	0.79
34	rs7819706	G	0.02	0.16	0.02	0.23	8866	0.0002	0.25
35	rs7924036	T	-0.01	0.49	0.02	0.71	8866	0	0.84
36	rs7970695	A	0.02	0.59	0.02	0.28	8866	0.0001	0.31
37	rs9304381	T	-0.02	0.82	0.02	0.25	8866	0.0002	0.29
38	rs964184	C	0.04	0.85	0.02	0.06	8866	0.0004	0.07
39	rs9987289	G	0.02	0.93	0.03	0.52	8866	0	0.63
						Total Variance		0.037609
Excluded
22	rs5112	G	-0.01	0.56	0.547	Ambiguous Palindrome

## Sheet: g.CHARGE DHA for MVMR
S3g: SNP sets for DHA in MVMR models (using CHARGE GWAS effect sizes)
	SNP	EA	BETA	EAF	SE	P	N	% VARIANCE	STEIGER DIR	STEIGER P
1	rs10184054	G	-0.047	0.26	0.017	0.007	8866	0.0008	TRUE	0.0136
2	rs10455872	G	0.003	0.06	0.031	0.92	8866	0	TRUE	0.943
3	rs11242109	T	0.016	0.43	0.015	0.282	8866	0.0001	TRUE	0.368
4	rs112875651	A	-0.061	0.4	0.015	7.1e-05	8866	0.0018	TRUE	0.000114
5	rs1132899	C	-0.002	0.51	0.015	0.88	8866	0	TRUE	0.949
6	rs11563251	T	0.024	0.12	0.023	0.289	8866	0.0001	TRUE	0.508
7	rs1167998	A	0.081	0.68	0.016	4.81e-07	8866	0.0028	TRUE	1.38e-06
8	rs11681659	T	-0.026	0.54	0.015	0.083	8866	0.0003	TRUE	0.103
9	rs117143374	C	-0.019	0.13	0.022	0.386	8866	0.0001	TRUE	0.497
10	rs117733303	G	-0.063	0.01	0.079	0.421	8866	0.0001	TRUE	0.528
11	rs12226389	C	-0.027	0.19	0.019	0.16	8866	0.0002	TRUE	0.183
12	rs1260326	C	-0.068	0.58	0.015	7.84e-06	8866	0.0022	TRUE	2.57e-05
13	rs13424225	T	-0.019	0.47	0.015	0.203	8866	0.0002	TRUE	0.32
14	rs1672811	C	0.044	0.74	0.017	0.011	8866	0.0007	TRUE	0.0319
15	rs174564	G	-0.072	0.37	0.016	0	8866	0.0024	TRUE	7.5e-05
16	rs1800978	G	0.003	0.12	0.023	0.911	8866	0	FALSE	0.967
17	rs261290	C	-0.058	0.68	0.016	0.0003	8866	0.0015	TRUE	0.000523
18	rs3018731	G	-0.039	0.79	0.018	0.036	8866	0.0005	TRUE	0.0863
19	rs34663616	A	0.024	0.13	0.023	0.284	8866	0.0001	TRUE	0.305
20	rs35135293	T	-0.032	0.49	0.015	0.032	8866	0.0005	TRUE	0.0374
21	rs4000713	A	-0.007	0.32	0.016	0.677	8866	0	TRUE	0.726
23	rs58542926	T	-0.099	0.07	0.029	0.001	8866	0.0013	TRUE	0.0018
24	rs6129624	A	-0.05	0.31	0.016	0.002	8866	0.0011	TRUE	0.00299
25	rs62466318	T	-0.031	0.2	0.019	0.098	8866	0.0003	TRUE	0.158
26	rs629301	T	0.044	0.79	0.018	0.016	8866	0.0007	TRUE	0.0239
27	rs633695	G	0.039	0.28	0.017	0.018	8866	0.0006	TRUE	0.0259
28	rs6601924	C	-0.002	0.87	0.022	0.945	8866	0	FALSE	0.916
29	rs6693447	G	0.003	0.47	0.015	0.839	8866	0	TRUE	0.871
30	rs673335	C	-0.052	0.18	0.019	0.008	8866	0.0008	TRUE	0.0167
31	rs6882345	A	0.036	0.67	0.016	0.024	8866	0.0006	TRUE	0.0386
32	rs72789541	A	-0.023	0.31	0.016	0.151	8866	0.0002	TRUE	0.214
33	rs73109460	A	0	0.09	0.026	0.992	8866	0	FALSE	0.994
34	rs737338	T	-0.027	0.04	0.038	0.471	8866	0.0001	TRUE	0.712
35	rs77960347	G	0.077	0.01	0.074	0.298	8866	0.0001	TRUE	0.37
36	rs7819706	G	-0.057	0.16	0.02	0.005	8866	0.0009	TRUE	0.00736
37	rs7924036	T	0	0.49	0.015	0.979	8866	0	FALSE	0.896
38	rs7970695	A	-0.018	0.59	0.015	0.243	8866	0.0002	TRUE	0.276
39	rs9304381	T	0.035	0.82	0.019	0.068	8866	0.0004	TRUE	0.0873
40	rs964184	C	-0.136	0.85	0.021	8.19e-11	8866	0.0047	TRUE	4.09e-10
41	rs9987289	G	0.042	0.93	0.029	0.141	8866	0.0002	TRUE	0.198
						Total Variance		0.027
Excluded
22	rs5112	G	0.018	0.56	TRUE	RClMh5	0.0064	0.08819	Ambiguous palindrome

## Sheet: h. FADS and ELOVL
S3h: FADS and ELOVL SNP effects in each fatty acid GWAS
Pathway	SNP	Chr	EA	exposure	EAF	beta	se	pval	N	% variance
FADS2	rs174564	11	G	UKBB_Omega3	0.35	-0.34	0	1e-200	115078	0.052
				UKBB_DHA	0.35	-0.29	0	1e-200	115078	0.0402
				UKBB_Omega_pct	0.35	-0.39	0	1e-200	115078	0.0693
				UKBB_Total_Omega6	0.35	-0.02	0	2.4e-05	115078	0.0001
				UKBB_LA	0.35	0.08	0	5.1e-88	115078	0.0034
				Lemaitre_DHA	0.37	-0.07	0.02	3.66e-06	115078	0.0002
				Lemaitre_EPA	0.37	-0.25	0.02	1e-200	115078	0.0023
ELOVL2	rs4711171	6	T	UKBB_Total_Omega3	0.43	0	0	0.92	115078	1e-07
				UKBB_Omega_pct	0.43	0	0	0.93	115078	1e-09
				UKBB_DHA	0.43	-0.01	0	0.002	115078	0.0001
				UKBB_Total_Omega6	0.43	0	0	0.56	115078	1e-05
				UKBB_LA	0.43	-0.01	0	0.016	115078	0.0001
				Lemaitre_DHA	0.44	-0.09	0.02	1.78e-09	8866	0.0041
				Lemaitre_EPA	0.44	0.1	0.02	8.22e-11	8866	0.0047
