# Supplementary material for: Omega-3 fatty acids and major depression: a Mendelian randomization study
Source: Transl Psychiatry. 2024 May 29;14:222. doi: 10.1038/s41398-024-02932-w (PMC11136966; doi:10.1038/s41398-024-02932-w)
Supplement: Supplementary file 4 — Supplementary Material S10 [file 41398_2024_2932_MOESM4_ESM.xlsx]

## Sheet: all
id	beta	se	p	chr	position	rsid	n	ea	nea	eaf	trait
met-d-Omega_3_pct	-0.389955	0.0042418	0	11	61569830	rs174546	#N/A	T	C	0.342481	Ratio of omega-3 fatty acids to total fatty acids		Key
met-d-MUFA_pct	0.197784	0.00415439	0	11	61569830	rs174546	#N/A	T	C	0.342481	Ratio of monounsaturated fatty acids to total fatty acids		Lipid metabolism
met-d-Omega_6_by_Omega_3	0.369827	0.00427827	0	11	61569830	rs174546	#N/A	T	C	0.342481	Ratio of omega-6 fatty acids to omega-3 fatty acids		Other hormones/ metabolic
met-d-DHA_pct	-0.27403	0.00421404	0	11	61569830	rs174546	#N/A	T	C	0.342481	Ratio of docosahexaenoic acid to total fatty acids		Haematological
met-d-PUFA_by_MUFA	-0.171042	0.00415815	0	11	61569830	rs174546	#N/A	T	C	0.342481	Ratio of polyunsaturated fatty acids to monounsaturated fatty acids		Physical attributes
met-d-Unsaturation	-0.339849	0.00411138	0	11	61569830	rs174546	#N/A	T	C	0.342481	Degree of unsaturation		Respiratory
met-d-Omega_3	-0.335792	0.00425491	0	11	61569830	rs174546	#N/A	T	C	0.342481	Omega-3 fatty acids		Oncology
met-d-LA_pct	0.185165	0.00424244	0	11	61569830	rs174546	#N/A	T	C	0.342481	Ratio of linoleic acid to total fatty acids		Neurological, Psychiatric and Development
met-d-DHA	-0.288647	0.0041834	0	11	61569830	rs174546	#N/A	T	C	0.342481	Docosahexaenoic acid		General Health
eqtl-a-ENSG00000134824	0.746196	0.0109856	0	11	61569830	rs174546	31086	T	C	0.330334	ENSG00000134824		Nutritional
eqtl-a-ENSG00000149485	0.497417	0.0119416	0	11	61569830	rs174546	31300	T	C	0.330334	ENSG00000149485
eqtl-a-ENSG00000134825	0.401114	0.0121956	3.0761e-237	11	61569830	rs174546	25306	T	C	0.330334	ENSG00000134825		Included in MVMR models
met-c-917	-0.395529	0.012016	1e-200	11	61569830	rs174546	13549	T	C	0.402986	Other polyunsaturated fatty acids than 18:2		Of interest for mechanistic/ pathway analysis
met-c-844	-0.380517	0.01205	1e-200	11	61569830	rs174546	13524	T	C	0.402955	Ratio of bisallylic groups to double bonds
met-d-PUFA_pct	-0.12181	0.00417564	1.39959e-188	11	61569830	rs174546	#N/A	T	C	0.342481	Ratio of polyunsaturated fatty acids to total fatty acids
met-d-Sphingomyelins	-0.115575	0.00405665	1.39959e-187	11	61569830	rs174546	#N/A	T	C	0.342481	Sphingomyelins
met-d-L_HDL_FC_pct	-0.112832	0.00403292	2.09894e-187	11	61569830	rs174546	#N/A	T	C	0.342511	Free cholesterol to total lipids ratio in large HDL
met-c-845	-0.351148	0.012258	4.1115e-178	11	61569830	rs174546	13171	T	C	0.403445	Ratio of bisallylic groups to total fatty acids
met-d-M_HDL_FC_pct	-0.103463	0.00384683	1.30017e-173	11	61569830	rs174546	#N/A	T	C	0.342511	Free cholesterol to total lipids ratio in medium HDL
ieu-b-109	-0.055818	0.00200168	3.99945e-171	11	61569830	rs174546	#N/A	T	C	0.344379	HDL cholesterol
met-d-XS_VLDL_FC_pct	-0.113271	0.00430862	1.39959e-155	11	61569830	rs174546	#N/A	T	C	0.342511	Free cholesterol to total lipids ratio in very small VLDL
met-d-XL_HDL_C	-0.0995929	0.00391419	6.99842e-155	11	61569830	rs174546	#N/A	T	C	0.342511	Cholesterol in very large HDL
met-d-XL_HDL_FC	-0.103185	0.00404404	8.4918e-155	11	61569830	rs174546	#N/A	T	C	0.342511	Free cholesterol in very large HDL
met-d-S_HDL_FC_pct	-0.103077	0.00411763	1.99986e-153	11	61569830	rs174546	#N/A	T	C	0.342511	Free cholesterol to total lipids ratio in small HDL
met-d-XL_HDL_CE	-0.0974557	0.00388741	1.1995e-150	11	61569830	rs174546	#N/A	T	C	0.342511	Cholesteryl esters in very large HDL
met-c-847	0.31337	0.01219	9.86279e-145	11	61569830	rs174546	13532	T	C	0.402975	Average number of methylene groups per double bond
met-d-XL_HDL_L	-0.0933689	0.00390096	1.1995e-137	11	61569830	rs174546	#N/A	T	C	0.342511	Total lipids in very large HDL
met-d-XS_VLDL_C_pct	-0.0983544	0.00411337	4.39542e-132	11	61569830	rs174546	#N/A	T	C	0.342511	Cholesterol to total lipids ratio in very small VLDL
met-d-IDL_FC_pct	-0.1043	0.00430637	3.49945e-131	11	61569830	rs174546	#N/A	T	C	0.342511	Free cholesterol to total lipids ratio in IDL
met-d-XS_VLDL_TG_pct	0.0977647	0.00412355	3.39625e-130	11	61569830	rs174546	#N/A	T	C	0.342511	Triglycerides to total lipids ratio in very small VLDL
met-d-XL_HDL_P	-0.0898769	0.0039067	4.29536e-128	11	61569830	rs174546	#N/A	T	C	0.342511	Concentration of very large HDL particles
met-c-851	-0.293062	0.012231	8.14704e-127	11	61569830	rs174546	13501	T	C	0.402805	Average number of double bonds in a fatty acid chain
met-d-XL_HDL_PL	-0.0894237	0.00390228	2.39883e-126	11	61569830	rs174546	#N/A	T	C	0.342511	Phospholipids in very large HDL
ukb-d-30760_irnt	-0.05708	0.0023905	6.82339e-126	11	61569830	rs174546	315133	T	C	0.34573	HDL cholesterol
ukb-d-30760_raw	-0.02177	0.00091994	1.07647e-123	11	61569830	rs174546	315133	T	C	0.34573	HDL cholesterol
met-d-PUFA	-0.0966055	0.00423366	2.69774e-122	11	61569830	rs174546	#N/A	T	C	0.342481	Polyunsaturated fatty acids
met-d-L_HDL_FC	-0.0848101	0.00380449	1e-119	11	61569830	rs174546	#N/A	T	C	0.342511	Free cholesterol in large HDL
met-d-M_LDL_C_pct	-0.100516	0.00434452	4.89779e-119	11	61569830	rs174546	#N/A	T	C	0.342511	Cholesterol to total lipids ratio in medium LDL
met-d-XS_VLDL_CE_pct	-0.092433	0.00409213	3.39625e-118	11	61569830	rs174546	#N/A	T	C	0.342511	Cholesteryl esters to total lipids ratio in very small VLDL
ieu-b-111	0.0480305	0.0020864	2.89734e-117	11	61569830	rs174546	#N/A	T	C	0.344041	triglycerides
met-d-M_VLDL_FC_pct	-0.091664	0.00412763	5.90201e-115	11	61569830	rs174546	#N/A	T	C	0.342511	Free cholesterol to total lipids ratio in medium VLDL
met-d-XL_HDL_TG_pct	0.0876259	0.00408958	1.09901e-107	11	61569830	rs174546	#N/A	T	C	0.342503	Triglycerides to total lipids ratio in very large HDL
met-d-IDL_FC	-0.0901362	0.00420183	1.09901e-107	11	61569830	rs174546	#N/A	T	C	0.342511	Free cholesterol in IDL
met-d-L_HDL_C	-0.0804813	0.00382276	4.60257e-107	11	61569830	rs174546	#N/A	T	C	0.342511	Cholesterol in large HDL
ukb-d-30870_raw	0.054389	0.0025187	2.39883e-103	11	61569830	rs174546	343992	T	C	0.3454	Triglycerides
met-d-IDL_TG_pct	0.0884621	0.00419381	1.30017e-102	11	61569830	rs174546	#N/A	T	C	0.342511	Triglycerides to total lipids ratio in IDL
met-d-L_HDL_CE	-0.0789112	0.00383323	2.50035e-102	11	61569830	rs174546	#N/A	T	C	0.342511	Cholesteryl esters in large HDL
met-d-L_HDL_P	-0.0780369	0.00380216	4.69894e-102	11	61569830	rs174546	#N/A	T	C	0.342511	Concentration of large HDL particles
met-d-L_VLDL_PL_pct	0.0878493	0.00421325	3.10027e-100	11	61569830	rs174546	#N/A	T	C	0.342518	Phospholipids to total lipids ratio in large VLDL
met-d-L_HDL_L	-0.077379	0.00380908	5.19996e-100	11	61569830	rs174546	#N/A	T	C	0.342511	Total lipids in large HDL
ukb-d-30070_irnt	-0.0524014	0.00249286	4.89103e-98	11	61569830	rs174546	350473	T	C	0.345459	Red blood cell (erythrocyte) distribution width
met-c-848	0.238151	0.011335	6.18016e-98	11	61569830	rs174546	16794	T	C	0.384005	Average number of methylene groups in a fatty acid chain
met-d-S_LDL_TG_pct	0.0865545	0.00420647	2.99985e-97	11	61569830	rs174546	#N/A	T	C	0.342511	Triglycerides to total lipids ratio in small LDL
met-d-L_HDL_PL	-0.0762424	0.00382068	2.09991e-96	11	61569830	rs174546	#N/A	T	C	0.342511	Phospholipids in large HDL
ukb-d-30870_irnt	0.050205	0.0024379	3.60994e-94	11	61569830	rs174546	343992	T	C	0.3454	Triglycerides
met-a-558	-0.056	0.0027	4.10015e-94	11	61569830	rs174546	7063	T	C	0.3394	1-arachidonoylglycerophosphocholine*
met-d-S_VLDL_FC_pct	-0.0832483	0.00414528	9.79941e-94	11	61569830	rs174546	#N/A	T	C	0.342511	Free cholesterol to total lipids ratio in small VLDL
ieu-b-108	-0.0448726	0.00218743	1.59993e-93	11	61569830	rs174546	#N/A	T	C	0.343962	apolipoprotein B
met-d-L_LDL_FC_pct	-0.0831255	0.00413772	5.79963e-93	11	61569830	rs174546	#N/A	T	C	0.342511	Free cholesterol to total lipids ratio in large LDL
met-d-M_VLDL_C_pct	-0.0810279	0.00408619	3.19963e-91	11	61569830	rs174546	#N/A	T	C	0.342511	Cholesterol to total lipids ratio in medium VLDL
ebi-a-GCST90002412	-0.0406179	0.00201087	1e-90	11	61569830	rs174546	431167	T	C	0.3445	Low density lipoprotein cholesterol levels
met-d-HDL_FC	-0.0740234	0.00384574	2.19989e-89	11	61569830	rs174546	#N/A	T	C	0.342511	Free cholesterol in HDL
met-d-L_HDL_TG_pct	0.0790296	0.00409652	3.40017e-88	11	61569830	rs174546	#N/A	T	C	0.342511	Triglycerides to total lipids ratio in large HDL
ukb-d-30610_irnt	0.048541	0.0024456	1.26707e-87	11	61569830	rs174546	344292	T	C	0.34537	Alkaline phosphatase
met-d-HDL_size	-0.0728056	0.0038466	1.50003e-86	11	61569830	rs174546	#N/A	T	C	0.342511	Average diameter for HDL particles
met-d-LA	0.0836955	0.00425718	2.99985e-86	11	61569830	rs174546	#N/A	T	C	0.342481	Linoleic acid
met-d-M_VLDL_TG_pct	0.0782983	0.00409998	4.10015e-85	11	61569830	rs174546	#N/A	T	C	0.342511	Triglycerides to total lipids ratio in medium VLDL
met-d-S_VLDL_PL_pct	-0.0788752	0.00415386	2.49977e-84	11	61569830	rs174546	#N/A	T	C	0.342511	Phospholipids to total lipids ratio in small VLDL
met-d-S_LDL_FC_pct	-0.0801109	0.00420689	7.59976e-84	11	61569830	rs174546	#N/A	T	C	0.342511	Free cholesterol to total lipids ratio in small LDL
met-a-319	-0.0476	0.0025	7.90861e-82	11	61569830	rs174546	7367	T	C	0.3325	Arachidonate (20:4n6)
met-d-M_VLDL_CE_pct	-0.0762802	0.00407544	2.19989e-81	11	61569830	rs174546	#N/A	T	C	0.342511	Cholesteryl esters to total lipids ratio in medium VLDL
met-d-IDL_C	-0.0776295	0.00419187	4.10015e-81	11	61569830	rs174546	#N/A	T	C	0.342511	Cholesterol in IDL
met-d-L_LDL_C_pct	-0.0772941	0.0042296	5.60015e-77	11	61569830	rs174546	#N/A	T	C	0.342511	Cholesterol to total lipids ratio in large LDL
met-d-VLDL_size	0.0728531	0.00404653	1.10002e-76	11	61569830	rs174546	#N/A	T	C	0.342511	Average diameter for VLDL particles
met-d-L_LDL_TG_pct	0.0779367	0.0042567	1.20005e-76	11	61569830	rs174546	#N/A	T	C	0.342511	Triglycerides to total lipids ratio in large LDL
met-d-IDL_PL	-0.073213	0.00418858	2.90001e-73	11	61569830	rs174546	#N/A	T	C	0.342511	Phospholipids in IDL
ukb-d-30640_raw	-0.010721	0.00059404	8.87973e-73	11	61569830	rs174546	342590	T	C	0.34525	Apoliprotein B
met-d-M_LDL_TG_pct	0.0761312	0.00428647	4.10015e-72	11	61569830	rs174546	#N/A	T	C	0.342511	Triglycerides to total lipids ratio in medium LDL
met-d-XXL_VLDL_CE	0.0738916	0.0041923	5.79963e-72	11	61569830	rs174546	#N/A	T	C	0.342511	Cholesteryl esters in chylomicrons and extremely large VLDL
met-d-IDL_C_pct	-0.0750362	0.00423805	8.00018e-72	11	61569830	rs174546	#N/A	T	C	0.342511	Cholesterol to total lipids ratio in IDL
met-d-IDL_L	-0.0727571	0.0041968	9.30037e-72	11	61569830	rs174546	#N/A	T	C	0.342511	Total lipids in IDL
met-d-IDL_CE	-0.0725982	0.00419057	2.90001e-71	11	61569830	rs174546	#N/A	T	C	0.342511	Cholesteryl esters in IDL
met-d-XS_VLDL_CE	-0.0723331	0.00418885	5.50047e-71	11	61569830	rs174546	#N/A	T	C	0.342511	Cholesteryl esters in very small VLDL
met-d-XXL_VLDL_PL	0.0723612	0.00416611	1.29987e-70	11	61569830	rs174546	#N/A	T	C	0.342511	Phospholipids in chylomicrons and extremely large VLDL
ukb-d-30640_irnt	-0.044068	0.0024948	8.56052e-70	11	61569830	rs174546	342590	T	C	0.34525	Apoliprotein B
met-d-M_LDL_FC_pct	-0.0719957	0.00415875	1.10002e-69	11	61569830	rs174546	#N/A	T	C	0.342511	Free cholesterol to total lipids ratio in medium LDL
ukb-d-30690_raw	-0.049106	0.0027828	1.17436e-69	11	61569830	rs174546	344278	T	C	0.34537	Cholesterol
met-d-TG_by_PG	0.0690133	0.00402865	4.10015e-69	11	61569830	rs174546	#N/A	T	C	0.342481	Ratio of triglycerides to phosphoglycerides
met-d-XXL_VLDL_C	0.0720092	0.00418368	4.79954e-69	11	61569830	rs174546	#N/A	T	C	0.342511	Cholesterol in chylomicrons and extremely large VLDL
met-d-XL_HDL_PL_pct	-0.0673647	0.00398802	5.19996e-69	11	61569830	rs174546	#N/A	T	C	0.342503	Phospholipids to total lipids ratio in very large HDL
met-d-L_HDL_C_pct	-0.0687167	0.00409182	4.60045e-68	11	61569830	rs174546	#N/A	T	C	0.342511	Cholesterol to total lipids ratio in large HDL
met-d-HDL_C	-0.0648423	0.0038764	4.60045e-68	11	61569830	rs174546	#N/A	T	C	0.342511	HDL cholesterol
ukb-d-30690_irnt	-0.042465	0.0024356	4.77639e-68	11	61569830	rs174546	344278	T	C	0.34537	Cholesterol
met-d-S_HDL_TG_pct	0.0692556	0.00412884	4.20049e-66	11	61569830	rs174546	#N/A	T	C	0.342511	Triglycerides to total lipids ratio in small HDL
met-d-S_HDL_TG	0.0692276	0.00420955	1.39991e-63	11	61569830	rs174546	#N/A	T	C	0.342511	Triglycerides in small HDL
met-d-XL_HDL_FC_pct	0.0613651	0.00384893	2.29985e-63	11	61569830	rs174546	#N/A	T	C	0.342503	Free cholesterol to total lipids ratio in very large HDL
met-d-XS_VLDL_C	-0.0685477	0.00421339	2.80027e-63	11	61569830	rs174546	#N/A	T	C	0.342511	Cholesterol in very small VLDL
ieu-b-107	-0.0345983	0.00206092	2.99985e-63	11	61569830	rs174546	#N/A	T	C	0.344526	apolipoprotein A-I
met-d-XXL_VLDL_FC	0.0683095	0.00418224	8.30042e-63	11	61569830	rs174546	#N/A	T	C	0.342511	Free cholesterol in chylomicrons and extremely large VLDL
met-d-XL_VLDL_FC_pct	-0.0684562	0.00420639	2.99985e-62	11	61569830	rs174546	#N/A	T	C	0.342828	Free cholesterol to total lipids ratio in very large VLDL
ukb-d-30610_raw	1.0907	0.065513	3.25837e-62	11	61569830	rs174546	344292	T	C	0.34537	Alkaline phosphatase
met-d-L_LDL_FC	-0.0686446	0.00426269	9.20026e-62	11	61569830	rs174546	#N/A	T	C	0.342511	Free cholesterol in large LDL
met-d-Total_CE	-0.0672533	0.00418731	2.70023e-61	11	61569830	rs174546	#N/A	T	C	0.342511	Total esterified cholesterol
met-d-M_HDL_TG_pct	0.0669242	0.00416292	5.79963e-61	11	61569830	rs174546	#N/A	T	C	0.342511	Triglycerides to total lipids ratio in medium HDL
ukb-d-30100_irnt	-0.0413201	0.00250835	6.04784e-61	11	61569830	rs174546	350470	T	C	0.345459	Mean platelet (thrombocyte) volume
met-d-HDL_CE	-0.0615525	0.00389593	9.49948e-61	11	61569830	rs174546	#N/A	T	C	0.342511	Cholesteryl esters in HDL
met-d-M_HDL_C_pct	-0.0661212	0.0041326	9.70063e-61	11	61569830	rs174546	#N/A	T	C	0.342511	Cholesterol to total lipids ratio in medium HDL
met-d-XXL_VLDL_L	0.0669491	0.00418122	3.40017e-60	11	61569830	rs174546	#N/A	T	C	0.342511	Total lipids in chylomicrons and extremely large VLDL
met-d-XXL_VLDL_P	0.0664429	0.00417544	1.10002e-59	11	61569830	rs174546	#N/A	T	C	0.342511	Concentration of chylomicrons and extremely large VLDL particles
met-d-Total_C	-0.0654441	0.00420245	1e-57	11	61569830	rs174546	#N/A	T	C	0.342511	Total cholesterol
met-d-XL_VLDL_C_pct	-0.0643593	0.00415992	2.09991e-55	11	61569830	rs174546	#N/A	T	C	0.342828	Cholesterol to total lipids ratio in very large VLDL
met-d-S_VLDL_TG_pct	0.0647589	0.00420043	2.90001e-55	11	61569830	rs174546	#N/A	T	C	0.342511	Triglycerides to total lipids ratio in small VLDL
met-d-M_VLDL_PL_pct	-0.06278	0.00416562	1e-54	11	61569830	rs174546	#N/A	T	C	0.342511	Phospholipids to total lipids ratio in medium VLDL
met-d-LDL_FC	-0.0645871	0.00429496	6.59933e-54	11	61569830	rs174546	#N/A	T	C	0.342511	Free cholesterol in LDL
ukb-d-30080_irnt	0.0374127	0.00242812	1.50349e-53	11	61569830	rs174546	350474	T	C	0.345459	Platelet count
met-d-MUFA	0.0641058	0.00429694	2.60016e-51	11	61569830	rs174546	#N/A	T	C	0.342481	Monounsaturated fatty acids
ukb-d-30630_raw	-0.0099202	0.00065965	4.26776e-51	11	61569830	rs174546	313387	T	C	0.34587	Apoliprotein A
met-d-XXL_VLDL_TG	0.061561	0.0041891	5.90065e-51	11	61569830	rs174546	#N/A	T	C	0.342511	Triglycerides in chylomicrons and extremely large VLDL
met-d-S_LDL_FC	-0.0630739	0.00433411	7.89951e-51	11	61569830	rs174546	#N/A	T	C	0.342511	Free cholesterol in small LDL
met-d-XL_VLDL_CE_pct	-0.0613853	0.004162	1.29987e-50	11	61569830	rs174546	#N/A	T	C	0.342828	Cholesteryl esters to total lipids ratio in very large VLDL
ukb-d-30630_irnt	-0.036183	0.0024322	4.87416e-50	11	61569830	rs174546	313387	T	C	0.34587	Apoliprotein A
met-d-S_LDL_PL_pct	-0.0624345	0.00433237	2.99985e-49	11	61569830	rs174546	#N/A	T	C	0.342511	Phospholipids to total lipids ratio in small LDL
met-d-L_VLDL_CE_pct	-0.059466	0.00415432	3.10027e-49	11	61569830	rs174546	#N/A	T	C	0.342518	Cholesteryl esters to total lipids ratio in large VLDL
met-d-M_HDL_PL_pct	0.0586821	0.00411787	4.79954e-48	11	61569830	rs174546	#N/A	T	C	0.342511	Phospholipids to total lipids ratio in medium HDL
ieu-b-110	-0.0318313	0.00219498	1.20005e-47	11	61569830	rs174546	#N/A	T	C	0.34402	LDL cholesterol
met-d-Total_FC	-0.0596174	0.00424096	1.50003e-47	11	61569830	rs174546	#N/A	T	C	0.342511	Total free cholesterol
ukb-b-18103	0.0318783	0.00220686	2.70023e-47	11	61569830	rs174546	436424	T	C	0.343877	Pulse rate, automated reading
met-d-XL_VLDL_TG_pct	0.0597607	0.00420573	3.29989e-47	11	61569830	rs174546	#N/A	T	C	0.342828	Triglycerides to total lipids ratio in very large VLDL
met-d-HDL_L	-0.0533771	0.0038983	5.90065e-46	11	61569830	rs174546	#N/A	T	C	0.342511	Total lipids in HDL
met-d-XL_VLDL_TG	0.0572146	0.0041523	6.70039e-45	11	61569830	rs174546	#N/A	T	C	0.342511	Triglycerides in very large VLDL
met-d-L_LDL_C	-0.058048	0.00429247	4.79954e-44	11	61569830	rs174546	#N/A	T	C	0.342511	Cholesterol in large LDL
met-d-XS_VLDL_PL_pct	0.0578741	0.00423569	2.70023e-43	11	61569830	rs174546	#N/A	T	C	0.342511	Phospholipids to total lipids ratio in very small VLDL
eqtl-a-ENSG00000130164	0.172142	0.0125711	1.11173e-42	11	61569830	rs174546	31086	T	C	0.330334	ENSG00000130164
met-d-XS_VLDL_FC	-0.0563996	0.00426546	1.20005e-42	11	61569830	rs174546	#N/A	T	C	0.342511	Free cholesterol in very small VLDL
met-d-S_VLDL_C_pct	-0.0568164	0.0042238	2.29985e-42	11	61569830	rs174546	#N/A	T	C	0.342511	Cholesterol to total lipids ratio in small VLDL
met-d-S_LDL_CE_pct	0.0575717	0.00433318	3.80014e-42	11	61569830	rs174546	#N/A	T	C	0.342511	Cholesteryl esters to total lipids ratio in small LDL
met-d-M_HDL_FC	-0.0514635	0.00395045	1.10002e-41	11	61569830	rs174546	#N/A	T	C	0.342511	Free cholesterol in medium HDL
ebi-a-GCST004621	-0.0495943	0.00371163	1.00995e-40	11	61569830	rs174546	171529	T	C	0.3448	Sum basophil neutrophil counts
met-a-682	-0.0349	0.0026	1.20088e-40	11	61569830	rs174546	7350	T	C	0.3357	1-arachidonoylglycerophosphoethanolamine*
ukb-d-30860_irnt	0.035011	0.0026397	3.87614e-40	11	61569830	rs174546	314921	T	C	0.34569	Total protein
met-d-Clinical_LDL_C	-0.0554128	0.00431636	1.50003e-39	11	61569830	rs174546	#N/A	T	C	0.342511	Clinical LDL cholesterol
ebi-a-GCST002222	-0.0512	0.0038	1.62517e-39	11	61569830	rs174546	94595	T	C	#N/A	LDL cholesterol
ieu-a-300	-0.0512	0.0038	1.62517e-39	11	61569830	rs174546	173017	T	C	0.3575	LDL cholesterol
met-d-L_LDL_PL	-0.0551923	0.00430864	2.49977e-39	11	61569830	rs174546	#N/A	T	C	0.342511	Phospholipids in large LDL
ukb-d-30860_raw	0.13951	0.010648	3.25162e-39	11	61569830	rs174546	314921	T	C	0.34569	Total protein
ukb-d-30780_raw	-0.028054	0.0021513	7.34683e-39	11	61569830	rs174546	343621	T	C	0.34536	LDL direct
met-d-L_LDL_L	-0.0544073	0.00429898	8.19974e-39	11	61569830	rs174546	#N/A	T	C	0.342511	Total lipids in large LDL
met-d-XL_VLDL_P	0.0531667	0.00417251	1.39991e-38	11	61569830	rs174546	#N/A	T	C	0.342511	Concentration of very large VLDL particles
ukb-d-30010_irnt	0.0277395	0.00214219	2.42493e-38	11	61569830	rs174546	350475	T	C	0.34546	Red blood cell (erythrocyte) count
ebi-a-GCST006804	-0.0518822	0.00416906	4.10015e-38	11	61569830	rs174546	116666	T	C	0.346228	Red cell distribution width
ebi-a-GCST002216	0.0447	0.0034	7.42335e-38	11	61569830	rs174546	94595	T	C	#N/A	Triglycerides
ieu-a-302	0.0447	0.0034	7.42335e-38	11	61569830	rs174546	177785	T	C	0.3575	Triglycerides
met-d-HDL_PL	-0.0484229	0.00392463	1.29987e-37	11	61569830	rs174546	#N/A	T	C	0.342511	Phospholipids in HDL
met-d-L_LDL_CE	-0.0535021	0.00430269	1.59993e-37	11	61569830	rs174546	#N/A	T	C	0.342511	Cholesteryl esters in large LDL
met-d-Total_PL	-0.0512211	0.00413378	1.59993e-37	11	61569830	rs174546	#N/A	T	C	0.342511	Total phospholipids in lipoprotein particles
ukb-a-3	0.0336859	0.00263137	1.63983e-37	11	61569830	rs174546	317756	T	C	0.345032	Pulse rate automated reading
ebi-a-GCST002221	-0.0479	0.0036	2.61879e-37	11	61569830	rs174546	94595	T	C	#N/A	Cholesterol, total
ieu-a-301	-0.0479	0.0036	2.61879e-37	11	61569830	rs174546	187272	T	C	0.3575	Total cholesterol
ukb-d-30780_irnt	-0.031289	0.0024754	1.29241e-36	11	61569830	rs174546	343621	T	C	0.34536	LDL direct
met-d-XL_VLDL_L	0.0517601	0.00417698	1.39991e-36	11	61569830	rs174546	#N/A	T	C	0.342511	Total lipids in very large VLDL
met-d-M_VLDL_CE	-0.0529764	0.00430182	1.80011e-36	11	61569830	rs174546	#N/A	T	C	0.342511	Cholesteryl esters in medium VLDL
met-a-497	0.0439	0.0035	3.11172e-36	11	61569830	rs174546	7369	T	C	0.3324	1-linoleoylglycerophosphoethanolamine*
met-d-L_HDL_CE_pct	-0.0503464	0.00415367	3.80014e-36	11	61569830	rs174546	#N/A	T	C	0.342511	Cholesteryl esters to total lipids ratio in large HDL
met-d-M_LDL_FC	-0.0526088	0.00433624	1.10002e-35	11	61569830	rs174546	#N/A	T	C	0.342511	Free cholesterol in medium LDL
met-d-S_LDL_PL	-0.0517587	0.00433087	7.29962e-35	11	61569830	rs174546	#N/A	T	C	0.342511	Phospholipids in small LDL
met-c-855	-0.15381	0.012443	1.18987e-34	11	61569830	rs174546	13544	T	C	0.40295	Omega-3 fatty acids
met-d-S_LDL_TG	0.0506173	0.00423491	1.99986e-33	11	61569830	rs174546	#N/A	T	C	0.342511	Triglycerides in small LDL
met-d-M_HDL_TG	0.0507012	0.00428751	4.00037e-33	11	61569830	rs174546	#N/A	T	C	0.342511	Triglycerides in medium HDL
met-d-L_VLDL_PL	0.0490292	0.0041885	5.50047e-33	11	61569830	rs174546	#N/A	T	C	0.342511	Phospholipids in large VLDL
met-d-LDL_C	-0.049951	0.00432272	1.80011e-32	11	61569830	rs174546	#N/A	T	C	0.342511	LDL cholesterol
met-d-XL_VLDL_PL	0.048531	0.00418933	3.59998e-32	11	61569830	rs174546	#N/A	T	C	0.342511	Phospholipids in very large VLDL
ukb-d-30020_irnt	0.0234701	0.00198858	3.84592e-32	11	61569830	rs174546	350474	T	C	0.345459	Haemoglobin concentration
met-d-VLDL_TG	0.0479717	0.00417759	1.59993e-31	11	61569830	rs174546	#N/A	T	C	0.342511	Triglycerides in VLDL
ieu-b-30	-0.022516	0.001934	2.80027e-31	11	61569830	rs174546	560510	T	C	0.342481	white blood cell count
met-c-893	0.14524	0.012457	5.31007e-31	11	61569830	rs174546	13527	T	C	0.402976	18:2, linoleic acid (LA)
met-d-non_HDL_C	-0.04799	0.00431788	3.69999e-30	11	61569830	rs174546	#N/A	T	C	0.342511	Total cholesterol minus HDL-C
met-d-M_HDL_CE_pct	-0.0472398	0.0042098	4.30031e-30	11	61569830	rs174546	#N/A	T	C	0.342511	Cholesteryl esters to total lipids ratio in medium HDL
met-d-Total_TG	0.0470431	0.00420219	4.60045e-30	11	61569830	rs174546	#N/A	T	C	0.342511	Total triglycerides
met-d-HDL_TG	0.0465307	0.00428066	4.49987e-28	11	61569830	rs174546	#N/A	T	C	0.342511	Triglycerides in HDL
met-d-LDL_PL	-0.0463691	0.00433146	5.50047e-28	11	61569830	rs174546	#N/A	T	C	0.342511	Phospholipids in LDL
met-d-M_LDL_P	-0.046867	0.00435392	6.79986e-28	11	61569830	rs174546	#N/A	T	C	0.342511	Concentration of medium LDL particles
ebi-a-GCST002223	-0.0391	0.0035	8.30042e-28	11	61569830	rs174546	94595	T	C	#N/A	HDL cholesterol
ieu-a-299	-0.0391	0.0035	8.30042e-28	11	61569830	rs174546	187087	T	C	0.3575	HDL cholesterol
met-d-IDL_P	-0.0453177	0.0042957	1.99986e-27	11	61569830	rs174546	#N/A	T	C	0.342511	Concentration of IDL particles
met-d-LDL_L	-0.0456308	0.00432694	2.19989e-27	11	61569830	rs174546	#N/A	T	C	0.342511	Total lipids in LDL
ieu-b-34	-0.021904	0.00202	2.35993e-27	11	61569830	rs174546	517885	T	C	0.342831	neutrophil cell count
met-d-ApoA1	-0.0411448	0.0039728	3.69999e-27	11	61569830	rs174546	#N/A	T	C	0.342511	Apolipoprotein A1
met-d-M_LDL_PL_pct	0.0455096	0.00433862	7.8001e-27	11	61569830	rs174546	#N/A	T	C	0.342511	Phospholipids to total lipids ratio in medium LDL
met-d-L_HDL_PL_pct	0.0434975	0.00420165	8.10028e-27	11	61569830	rs174546	#N/A	T	C	0.342511	Phospholipids to total lipids ratio in large HDL
met-d-XS_VLDL_P	-0.0439158	0.00428333	1.50003e-26	11	61569830	rs174546	#N/A	T	C	0.342511	Concentration of very small VLDL particles
met-d-XL_VLDL_FC	0.0437294	0.00420484	3.40017e-26	11	61569830	rs174546	#N/A	T	C	0.342511	Free cholesterol in very large VLDL
met-d-Remnant_C	-0.0442908	0.00431324	3.40017e-26	11	61569830	rs174546	#N/A	T	C	0.342511	Remnant cholesterol (non-HDL, non-LDL -cholesterol)
met-d-M_HDL_C	-0.040751	0.00399435	4.00037e-26	11	61569830	rs174546	#N/A	T	C	0.342511	Cholesterol in medium HDL
ieu-b-33	-0.021909	0.002087	9.49948e-26	11	61569830	rs174546	472834	T	C	0.343652	eosinophil cell count
met-d-M_VLDL_C	-0.044213	0.00432935	1.59993e-25	11	61569830	rs174546	#N/A	T	C	0.342511	Cholesterol in medium VLDL
eqtl-a-ENSG00000099194	0.131466	0.0126058	1.8281e-25	11	61569830	rs174546	31300	T	C	0.330334	ENSG00000099194
met-d-Phosphoglyc	-0.0410259	0.00411201	3.19963e-25	11	61569830	rs174546	#N/A	T	C	0.342481	Phosphoglycerides
met-d-LDL_CE	-0.0437328	0.00433016	3.29989e-25	11	61569830	rs174546	#N/A	T	C	0.342511	Cholesteryl esters in LDL
met-d-XXL_VLDL_PL_pct	0.0440802	0.00436436	5.60015e-25	11	61569830	rs174546	#N/A	T	C	0.343354	Phospholipids to total lipids ratio in chylomicrons and extremely large VLDL
ebi-a-GCST004599	-0.0389598	0.00379154	9.09285e-25	11	61569830	rs174546	164454	T	C	0.3456	Mean platelet volume
met-d-XS_VLDL_L	-0.0418682	0.00426707	1.10002e-24	11	61569830	rs174546	#N/A	T	C	0.342511	Total lipids in very small VLDL
met-d-L_VLDL_P	0.0421691	0.00419165	1.10002e-24	11	61569830	rs174546	#N/A	T	C	0.342511	Concentration of large VLDL particles
met-d-Total_P	-0.0402777	0.00408544	1.39991e-24	11	61569830	rs174546	#N/A	T	C	0.342511	Total concentration of lipoprotein particles
ukb-d-30830_irnt	-0.024142	0.0023815	3.81329e-24	11	61569830	rs174546	312215	T	C	0.34577	SHBG
met-c-852	-0.127635	0.012483	4.8095e-24	11	61569830	rs174546	13499	T	C	0.402849	22:6, docosahexaenoic acid
ebi-a-GCST000758	-0.0484	0.0049	5.41253e-24	11	61569830	rs174546	96598	T	C	#N/A	Triglycerides
eqtl-a-ENSG00000124920	0.126375	0.0126095	1.22011e-23	11	61569830	rs174546	25306	T	C	0.330334	ENSG00000124920
ukb-d-30190_irnt	0.024251	0.00242818	1.74462e-23	11	61569830	rs174546	349861	T	C	0.345439	Monocyte percentage
met-d-SFA_pct	-0.0424718	0.00428289	3.50026e-23	11	61569830	rs174546	#N/A	T	C	0.342481	Ratio of saturated fatty acids to total fatty acids
met-a-537	-0.0341	0.0034	4.84619e-23	11	61569830	rs174546	7330	T	C	0.3322	Adrenate (22:4n6)
met-d-S_HDL_C_pct	-0.0425587	0.00429084	4.90004e-23	11	61569830	rs174546	#N/A	T	C	0.342511	Cholesterol to total lipids ratio in small HDL
met-a-634	-0.0258	0.0026	6.34746e-23	11	61569830	rs174546	7351	T	C	0.3356	1-arachidonoylglycerophosphoinositol*
met-d-L_VLDL_FC	0.0404044	0.00419914	9.09913e-23	11	61569830	rs174546	#N/A	T	C	0.342511	Free cholesterol in large VLDL
met-d-M_HDL_CE	-0.0377902	0.00400919	1.59993e-22	11	61569830	rs174546	#N/A	T	C	0.342511	Cholesteryl esters in medium HDL
ukb-d-30830_raw	-0.6493	0.066708	2.18726e-22	11	61569830	rs174546	312215	T	C	0.34577	SHBG
ebi-a-GCST000755	0.0476	0.0051	2.6218e-22	11	61569830	rs174546	99900	T	C	#N/A	HDL cholesterol
ebi-a-GCST000760	0.0506	0.0052	2.85102e-22	11	61569830	rs174546	100184	T	C	#N/A	Cholesterol, total
ebi-a-GCST004603	0.0371035	0.00382316	2.87276e-22	11	61569830	rs174546	166066	T	C	0.3454	Platelet count
ukb-d-30750_irnt	-0.023304	0.0024165	5.26502e-22	11	61569830	rs174546	344182	T	C	0.34541	Glycated haemoglobin
met-d-LDL_P	-0.0404677	0.0043382	9.20026e-22	11	61569830	rs174546	#N/A	T	C	0.342511	Concentration of LDL particles
met-d-Cholines	-0.0371908	0.00408285	1.39991e-21	11	61569830	rs174546	#N/A	T	C	0.342481	Total cholines
ebi-a-GCST000759	0.05	0.0053	1.76198e-21	11	61569830	rs174546	95454	T	C	#N/A	LDL cholesterol
met-a-402	-0.0342	0.0036	3.1067e-21	11	61569830	rs174546	7367	T	C	0.3333	Eicosapentaenoate (EPA; 20:5n3)
met-d-L_VLDL_C_pct	-0.038858	0.00424073	3.40017e-21	11	61569830	rs174546	#N/A	T	C	0.342518	Cholesterol to total lipids ratio in large VLDL
met-d-S_VLDL_TG	0.0390362	0.0042127	5.30029e-21	11	61569830	rs174546	#N/A	T	C	0.342511	Triglycerides in small VLDL
met-d-L_VLDL_L	0.0384823	0.0041953	8.99912e-21	11	61569830	rs174546	#N/A	T	C	0.342511	Total lipids in large VLDL
ebi-a-GCST004601	0.0345898	0.0037307	1.83316e-20	11	61569830	rs174546	172952	T	C	0.3448	Red blood cell count
ieu-a-781	-0.0513	0.0053	4.00129e-20	11	61569830	rs174546	83129	T	C	0.3575	LDL cholesterol
met-d-ApoB	-0.0386576	0.00433567	4.40048e-20	11	61569830	rs174546	#N/A	T	C	0.342511	Apolipoprotein B
met-d-L_VLDL_TG	0.0375999	0.00417704	4.79954e-20	11	61569830	rs174546	#N/A	T	C	0.342511	Triglycerides in large VLDL
ukb-d-30030_irnt	0.018725	0.00204419	5.20955e-20	11	61569830	rs174546	350475	T	C	0.34546	Haematocrit percentage
met-c-865	-0.096605	0.010478	6.36942e-20	11	61569830	rs174546	19273	T	C	0.400252	Mean diameter for HDL particles
met-d-Total_L	-0.0374128	0.00427088	1.20005e-19	11	61569830	rs174546	#N/A	T	C	0.342511	Total lipids in lipoprotein particles
met-d-XL_VLDL_C	0.037674	0.00423996	1.59993e-19	11	61569830	rs174546	#N/A	T	C	0.342511	Cholesterol in very large VLDL
met-d-HDL_P	-0.0354897	0.00407624	2.09991e-19	11	61569830	rs174546	#N/A	T	C	0.342511	Concentration of HDL particles
met-d-L_LDL_P	-0.0376294	0.00432641	2.39994e-19	11	61569830	rs174546	#N/A	T	C	0.342511	Concentration of large LDL particles
met-d-IDL_CE_pct	-0.0382257	0.00425985	3.19963e-19	11	61569830	rs174546	#N/A	T	C	0.342511	Cholesteryl esters to total lipids ratio in IDL
met-d-M_HDL_P	-0.0341894	0.00399927	4.60045e-19	11	61569830	rs174546	#N/A	T	C	0.342511	Concentration of medium HDL particles
met-c-945	-0.092474	0.010456	1.32008e-18	11	61569830	rs174546	19273	T	C	0.400252	Total lipids in very large HDL
met-c-947	-0.092634	0.010475	1.71002e-18	11	61569830	rs174546	19273	T	C	0.400252	Phospholipids in very large HDL
ieu-b-testing_1637574648_63532	-0.0272239	0.00311106	2.09991e-18	11	61569830	rs174546	#N/A	T	C	0.343915	Sex hormone binding globulin (SHBG) (female-only)
ukb-d-30840_irnt	-0.021116	0.0024179	2.48085e-18	11	61569830	rs174546	342829	T	C	0.34537	Total bilirubin
ieu-a-782	-0.0446	0.0051	4.51856e-18	11	61569830	rs174546	92677	T	C	0.3575	Total cholesterol
ukb-d-30770_irnt	-0.021099	0.0024421	5.65979e-18	11	61569830	rs174546	342439	T	C	0.3454	IGF-1
met-c-944	-0.087384	0.010115	6.6696e-18	11	61569830	rs174546	21542	T	C	0.388322	Free cholesterol in very large HDL
met-d-M_LDL_TG	0.0367558	0.00427726	9.09913e-18	11	61569830	rs174546	#N/A	T	C	0.342511	Triglycerides in medium LDL
met-d-XS_VLDL_PL	-0.034694	0.0042803	1.69981e-17	11	61569830	rs174546	#N/A	T	C	0.342511	Phospholipids in very small VLDL
ieu-b-114	-0.019	0.0022	1.74985e-17	11	61569830	rs174546	133010	T	C	#N/A	Fasting glucose
ukb-d-30770_raw	-0.1177	0.013851	1.94626e-17	11	61569830	rs174546	342439	T	C	0.3454	IGF-1
ukb-d-30210_irnt	-0.02118	0.00250061	2.4649e-17	11	61569830	rs174546	349861	T	C	0.345439	Eosinophill percentage
met-c-943	-0.08837	0.010469	3.97009e-17	11	61569830	rs174546	19273	T	C	0.400252	Cholesterol esters in very large HDL
ieu-a-783	0.0416	0.0049	5.85194e-17	11	61569830	rs174546	86772	T	C	0.3575	Triglycerides
eqtl-a-ENSG00000167995	0.105626	0.0126231	5.88031e-17	11	61569830	rs174546	31300	T	C	0.330334	ENSG00000167995
met-c-942	-0.084577	0.010109	6.95985e-17	11	61569830	rs174546	21540	T	C	0.388332	Total cholesterol in very large HDL
met-c-941	0.087921	0.010449	8.0891e-17	11	61569830	rs174546	19273	T	C	0.400252	Mean diameter for VLDL particles
ukb-d-30090_irnt	0.0197625	0.00238772	1.27057e-16	11	61569830	rs174546	350471	T	C	0.345459	Platelet crit
ukb-d-30270_irnt	-0.0207317	0.00251797	1.82474e-16	11	61569830	rs174546	344729	T	C	0.345415	Mean sphered cell volume
met-c-878	-0.087282	0.010481	2.03002e-16	11	61569830	rs174546	19273	T	C	0.400252	Concentration of large HDL particles
met-c-877	-0.086139	0.010483	4.87978e-16	11	61569830	rs174546	19273	T	C	0.400252	Total lipids in large HDL
ebi-a-GCST004608	-0.0303975	0.00374783	5.03269e-16	11	61569830	rs174546	169545	T	C	0.3449	Granulocyte percentage of myeloid white cells
ukb-d-30720_irnt	-0.01855	0.0022894	5.39511e-16	11	61569830	rs174546	344264	T	C	0.34538	Cystatin C
met-d-Citrate	-0.0335747	0.00431356	6.20012e-16	11	61569830	rs174546	#N/A	T	C	0.342509	Citrate
bbj-a-54	-0.03215	0.003981	6.7515e-16	11	61569830	rs174546	#N/A	T	C	0.3902	Total cholesterol
eqtl-a-ENSG00000104549	0.101457	0.0126255	9.29608e-16	11	61569830	rs174546	31086	T	C	0.330334	ENSG00000104549
met-d-M_LDL_C	-0.0341362	0.00434974	1e-15	11	61569830	rs174546	#N/A	T	C	0.342511	Cholesterol in medium LDL
met-c-946	-0.084849	0.010486	1.07004e-15	11	61569830	rs174546	19273	T	C	0.400252	Concentration of very large HDL particles
met-a-624	-0.033	0.0041	1.37499e-15	11	61569830	rs174546	7330	T	C	0.3326	Stearidonate (18:4n3)
ebi-a-GCST90002358	0.030647	0.003834	1.38007e-15	11	61569830	rs174546	145648	T	C	0.394489	Platelet count
met-c-879	-0.084003	0.01048	2.67979e-15	11	61569830	rs174546	19273	T	C	0.400252	Phospholipids in large HDL
met-c-876	-0.080662	0.010119	3.01995e-15	11	61569830	rs174546	21559	T	C	0.388242	Free cholesterol in large HDL
met-d-Tyr	0.0337208	0.00433564	7.39946e-15	11	61569830	rs174546	#N/A	T	C	0.342487	Tyrosine
met-c-948	-0.079441	0.010119	8.50942e-15	11	61569830	rs174546	21536	T	C	0.388351	Triglycerides in very large HDL
ieu-a-10	0.107059	0.0174916	9.19814e-15	11	61569830	rs174546	33000	T	C	0.322	Crohn's disease
met-d-S_LDL_L	-0.0326008	0.00434048	9.60064e-15	11	61569830	rs174546	#N/A	T	C	0.342511	Total lipids in small LDL
ukb-b-2148	-0.00860877	0.00111498	1.20005e-14	11	61569830	rs174546	423999	T	C	0.344628	Facial ageing
met-d-S_LDL_P	-0.0326308	0.00434537	1.20005e-14	11	61569830	rs174546	#N/A	T	C	0.342511	Concentration of small LDL particles
eqtl-a-ENSG00000116133	0.0974267	0.0126277	1.20781e-14	11	61569830	rs174546	31300	T	C	0.330334	ENSG00000116133
ukb-b-18113	-0.00536115	0.000696423	1.39991e-14	11	61569830	rs174546	462933	T	C	0.344015	Non-cancer illness code, self-reported: asthma
ukb-b-15892	0.0289688	0.00377782	1.69981e-14	11	61569830	rs174546	151546	T	C	0.34367	Pulse rate
met-d-S_LDL_C	-0.0323057	0.00434582	2.09991e-14	11	61569830	rs174546	#N/A	T	C	0.342511	Cholesterol in small LDL
bbj-a-55	0.03332	0.004371	2.4632e-14	11	61569830	rs174546	#N/A	T	C	0.3902	Triglyceride
met-d-M_VLDL_TG	0.0316628	0.00421776	2.60016e-14	11	61569830	rs174546	#N/A	T	C	0.342511	Triglycerides in medium VLDL
ebi-a-GCST004609	0.028451	0.00373804	2.71519e-14	11	61569830	rs174546	170494	T	C	0.345	Monocyte percentage of white cells
ukb-b-4616	0.00979421	0.00128788	2.90001e-14	11	61569830	rs174546	462400	T	C	0.344044	Nap during day
ukb-d-30040_irnt	-0.0188546	0.00248957	3.64334e-14	11	61569830	rs174546	350473	T	C	0.345459	Mean corpuscular volume
met-c-875	-0.080196	0.010491	4.33012e-14	11	61569830	rs174546	19273	T	C	0.400252	Cholesterol esters in large HDL
ukb-d-30740_irnt	-0.019662	0.0026119	5.17249e-14	11	61569830	rs174546	314916	T	C	0.34572	Glucose
bbj-a-70	-0.0222306	0.00318449	5.50047e-14	11	61569830	rs174546	#N/A	T	C	0.39158	Height
met-c-874	-0.076831	0.010127	6.00067e-14	11	61569830	rs174546	21558	T	C	0.388247	Total cholesterol in large HDL
ukb-b-20296	-0.00521796	0.000695926	6.4998e-14	11	61569830	rs174546	462013	T	C	0.344022	Blood clot, DVT, bronchitis, emphysema, asthma, rhinitis, eczema, allergy diagnosed by doctor: Asthma
ebi-a-GCST004615	0.0276645	0.00372022	1.0361e-13	11	61569830	rs174546	172925	T	C	0.3448	Hemoglobin concentration
met-d-SFA	-0.03137	0.00430204	1.10002e-13	11	61569830	rs174546	#N/A	T	C	0.342481	Saturated fatty acids
ukb-d-30250_irnt	0.0183998	0.00249568	1.6761e-13	11	61569830	rs174546	344729	T	C	0.345415	Reticulocyte count
met-a-712	0.0191	0.0026	2.02209e-13	11	61569830	rs174546	7358	T	C	0.3353	Dihomo-linolenate (20:3n3 or n6)
ukb-b-10787	-0.0101121	0.00137696	2.09991e-13	11	61569830	rs174546	461950	T	C	0.344028	Standing height
ukb-d-30260_irnt	-0.0184219	0.00251566	2.4322e-13	11	61569830	rs174546	344728	T	C	0.345416	Mean reticulocyte volume
ebi-a-GCST008046	0.0353679	0.00484082	2.74853e-13	11	61569830	rs174546	17856	T	C	0.362823	Triglyceride levels
ukb-d-2395_1	0.0123506	0.00169597	3.29534e-13	11	61569830	rs174546	165649	T	C	0.346111	Hair/balding pattern: Pattern 1
met-d-XS_VLDL_TG	0.0317232	0.00427455	4.10015e-13	11	61569830	rs174546	#N/A	T	C	0.342511	Triglycerides in very small VLDL
ebi-a-GCST006979	0.0154482	0.00193375	4.79954e-13	11	61569830	rs174546	426824	T	C	0.345784	Heel bone mineral density
met-d-XL_VLDL_CE	0.0304943	0.00427283	4.79954e-13	11	61569830	rs174546	#N/A	T	C	0.342511	Cholesteryl esters in very large VLDL
met-a-483	-0.0252	0.0035	4.8854e-13	11	61569830	rs174546	7373	T	C	0.3323	Docosapentaenoate (n3 DPA; 22:5n3)
ebi-a-GCST008037	-2.5886	0.360015	6.46696e-13	11	61569830	rs174546	17373	T	C	0.3629	Low density lipoprotein cholesterol levels
ukb-a-363	0.0320435	0.00446852	7.49376e-13	11	61569830	rs174546	110153	T	C	0.345032	Pulse rate
met-d-M_HDL_L	-0.0275454	0.00403014	9.79941e-13	11	61569830	rs174546	#N/A	T	C	0.342511	Total lipids in medium HDL
bbj-a-49	0.03087	0.00433	1.01508e-12	11	61569830	rs174546	#N/A	T	C	0.3902	Platelet count
ukb-d-30880_raw	1.2288	0.17247	1.04785e-12	11	61569830	rs174546	343836	T	C	0.3454	Urate
ukb-d-30880_irnt	0.015182	0.0021375	1.22321e-12	11	61569830	rs174546	343836	T	C	0.3454	Urate
ebi-a-GCST007799	-1.06391	0.00875192	1.50003e-12	11	61569830	rs174546	327253	T	C	0.344986	Asthma (adult onset)
bbj-a-42	0.03238	0.004598	1.90108e-12	11	61569830	rs174546	#N/A	T	C	0.3902	Non-albumin protein
bbj-a-56	0.02998	0.004285	2.64728e-12	11	61569830	rs174546	#N/A	T	C	0.3902	Total protein
met-d-M_VLDL_FC	-0.0295176	0.00434054	2.90001e-12	11	61569830	rs174546	#N/A	T	C	0.342511	Free cholesterol in medium VLDL
ukb-a-389	-0.0126273	0.00181476	3.45541e-12	11	61569830	rs174546	336474	T	C	0.345032	Standing height
met-d-L_VLDL_C	0.0290694	0.00424598	3.59998e-12	11	61569830	rs174546	#N/A	T	C	0.342511	Cholesterol in large VLDL
ebi-a-GCST004614	-0.0260821	0.00376643	4.36415e-12	11	61569830	rs174546	169822	T	C	0.3447	Granulocyte count
ebi-a-GCST90002364	0.026019	0.003768	5.17011e-12	11	61569830	rs174546	150708	T	C	0.394383	Red blood cell count
ebi-a-GCST004613	-0.0259283	0.00376044	5.38642e-12	11	61569830	rs174546	170384	T	C	0.3447	Sum neutrophil eosinophil counts
ukb-d-30110_irnt	0.0170661	0.00248352	6.35331e-12	11	61569830	rs174546	350470	T	C	0.345459	Platelet distribution width
met-d-S_VLDL_CE_pct	-0.0290655	0.00428294	6.59933e-12	11	61569830	rs174546	#N/A	T	C	0.342511	Cholesteryl esters to total lipids ratio in small VLDL
met-d-LDL_TG	0.0298	0.00429304	8.00018e-12	11	61569830	rs174546	#N/A	T	C	0.342511	Triglycerides in LDL
ukb-d-30140_irnt	-0.0170795	0.0024981	8.10214e-12	11	61569830	rs174546	349856	T	C	0.345438	Neutrophill count
ukb-d-30000_irnt	-0.0168707	0.0025017	1.54632e-11	11	61569830	rs174546	350470	T	C	0.345459	White blood cell (leukocyte) count
met-d-S_VLDL_FC	-0.0284445	0.0043421	1.69981e-11	11	61569830	rs174546	#N/A	T	C	0.342511	Free cholesterol in small VLDL
met-d-L_VLDL_FC_pct	0.0284537	0.00430011	1.80011e-11	11	61569830	rs174546	#N/A	T	C	0.342518	Free cholesterol to total lipids ratio in large VLDL
eqtl-a-ENSG00000198911	0.0847666	0.0126342	1.95704e-11	11	61569830	rs174546	31086	T	C	0.330334	ENSG00000198911
met-c-842	-0.069737	0.010337	2.28981e-11	11	61569830	rs174546	20687	T	C	0.388034	Apolipoprotein A-I
eqtl-a-ENSG00000186480	0.0841532	0.0126345	2.73086e-11	11	61569830	rs174546	31260	T	C	0.330334	ENSG00000186480
met-d-M_LDL_L	-0.0282485	0.00434783	2.99985e-11	11	61569830	rs174546	#N/A	T	C	0.342511	Total lipids in medium LDL
ebi-a-GCST004604	0.0243346	0.0037039	5.03153e-11	11	61569830	rs174546	173039	T	C	0.3448	Hematocrit
met-d-VLDL_L	0.0275537	0.00425648	5.79963e-11	11	61569830	rs174546	#N/A	T	C	0.342511	Total lipids in VLDL
ukb-a-12	0.00990099	0.00151396	6.16879e-11	11	61569830	rs174546	337074	T	C	0.345032	Nap during day
met-d-XXL_VLDL_FC_pct	-0.027105	0.00431903	7.39946e-11	11	61569830	rs174546	#N/A	T	C	0.343354	Free cholesterol to total lipids ratio in chylomicrons and extremely large VLDL
ukb-a-66	-0.0053353	0.000819726	7.59451e-11	11	61569830	rs174546	337159	T	C	0.345032	Non-cancer illness code self-reported: asthma
ebi-a-GCST004606	-0.0242345	0.00374035	9.22147e-11	11	61569830	rs174546	172275	T	C	0.3448	Eosinophil counts
met-c-864	-0.066235	0.010126	9.34975e-11	11	61569830	rs174546	21555	T	C	0.388261	Total cholesterol in HDL
ebi-a-GCST004602	-0.0238416	0.00370308	1.20801e-10	11	61569830	rs174546	172433	T	C	0.3448	Mean corpuscular volume
ukb-d-30840_raw	-0.069817	0.010899	1.5e-10	11	61569830	rs174546	342829	T	C	0.34537	Total bilirubin
ebi-a-GCST004620	-0.0238862	0.00376362	2.201e-10	11	61569830	rs174546	170143	T	C	0.3447	Sum basophil neutrophil counts
ieu-a-292	0.0732505	0.0115995	2.33201e-10	11	61569830	rs174546	33000	T	C	0.322	Inflammatory bowel disease
met-d-XL_HDL_C_pct	0.024097	0.0041471	2.99999e-10	11	61569830	rs174546	#N/A	T	C	0.342503	Cholesterol to total lipids ratio in very large HDL
ebi-a-GCST004629	-0.0236454	0.00375723	3.10699e-10	11	61569830	rs174546	170702	T	C	0.3447	Neutrophil count
eqtl-a-ENSG00000134765	0.0791681	0.0126368	3.73302e-10	11	61569830	rs174546	31046	T	C	0.330334	ENSG00000134765
ebi-a-GCST004626	-0.0236201	0.0037767	3.99604e-10	11	61569830	rs174546	169219	T	C	0.3448	Myeloid white cell count
ieu-b-113	-0.02	0.0032	4.61498e-10	11	61569830	rs174546	58074	T	C	#N/A	Fasting glucose
ebi-a-GCST005186	-0.02	0.0032	4.61498e-10	11	61569830	rs174546	58074	T	C	0.341	Fasting blood glucose
met-d-M_LDL_CE	-0.026377	0.00434767	5.30005e-10	11	61569830	rs174546	#N/A	T	C	0.342511	Cholesteryl esters in medium LDL
ebi-a-GCST90000025	-0.0123	0.002	6.25e-10	11	61569830	rs174546	450243	T	C	0.3445	Appendicular lean mass
ebi-a-GCST004610	-0.0232485	0.00376001	6.28507e-10	11	61569830	rs174546	172435	T	C	0.3448	White blood cell count
ieu-a-1052	0.0661	0.0107	7.42797e-10	11	61569830	rs174546	23986	T	C	#N/A	Transferrin
ukb-a-446	-0.00502631	0.000818189	8.0958e-10	11	61569830	rs174546	336782	T	C	0.345032	Blood clot DVT bronchitis emphysema asthma rhinitis eczema allergy diagnosed by doctor: Asthma
ukb-d-30060_irnt	0.015256	0.00248816	8.71646e-10	11	61569830	rs174546	350468	T	C	0.345459	Mean corpuscular haemoglobin concentration
ebi-a-GCST004624	-0.0226721	0.00374446	1.40602e-09	11	61569830	rs174546	171771	T	C	0.3448	Sum eosinophil basophil counts
ukb-d-30750_raw	-0.097431	0.016124	1.5175e-09	11	61569830	rs174546	344182	T	C	0.34541	Glycated haemoglobin
ukb-b-19732	-0.00280986	0.000465964	1.6e-09	11	61569830	rs174546	462933	T	C	0.344015	Non-cancer illness code, self-reported: hypothyroidism/myxoedema
ukb-d-30300_irnt	0.0150669	0.00250958	1.92988e-09	11	61569830	rs174546	344729	T	C	0.345415	High light scatter reticulocyte count
ukb-b-18200	0.0060684	0.00101426	2.19999e-09	11	61569830	rs174546	462013	T	C	0.344022	Blood clot, DVT, bronchitis, emphysema, asthma, rhinitis, eczema, allergy diagnosed by doctor: None of the above
ukb-b-17918	-0.00256344	0.000429536	2.39999e-09	11	61569830	rs174546	462933	T	C	0.344015	Treatment/medication code: levothyroxine sodium
bbj-a-4	-0.02739	0.004596	2.52901e-09	11	61569830	rs174546	#N/A	T	C	0.3902	Albumin/globulin ratio
ieu-a-780	-0.0315	0.005	2.53198e-09	11	61569830	rs174546	92776	T	C	0.3575	HDL cholesterol
ebi-a-GCST001969	0.3204	0.0539	2.74897e-09	11	61569830	rs174546	6568	T	C	0.3491	Heart rate
ieu-a-1056	0.3204	0.0539	2.74897e-09	11	61569830	rs174546	89335	T	C	0.3491	Heart rate
met-d-XL_HDL_CE_pct	-0.0263513	0.00433852	2.80001e-09	11	61569830	rs174546	#N/A	T	C	0.342503	Cholesteryl esters to total lipids ratio in very large HDL
met-a-602	0.0207	0.0035	3.68299e-09	11	61569830	rs174546	7362	T	C	0.3346	1-eicosatrienoylglycerophosphocholine*
eqtl-a-ENSG00000079459	0.0739054	0.012639	4.99919e-09	11	61569830	rs174546	26011	T	C	0.330334	ENSG00000079459
ukb-b-4424	0.00973793	0.00168214	7.10003e-09	11	61569830	rs174546	460099	T	C	0.344056	Sleep duration
bbj-a-6	-0.02223	0.003867	8.94293e-09	11	61569830	rs174546	#N/A	T	C	0.3902	Alanine aminotransferase
met-d-Omega_6_pct	0.0238206	0.00422523	9.09997e-09	11	61569830	rs174546	#N/A	T	C	0.342481	Ratio of omega-6 fatty acids to total fatty acids
ebi-a-GCST004622	0.0216224	0.00376905	9.64495e-09	11	61569830	rs174546	170641	T	C	0.3448	Reticulocyte count
met-d-Total_FA	-0.023693	0.00430684	1.09999e-08	11	61569830	rs174546	#N/A	T	C	0.342481	Total fatty acids
ebi-a-GCST004607	0.0218714	0.00383609	1.18801e-08	11	61569830	rs174546	164339	T	C	0.3455	Plateletcrit
ukb-b-8121	0.0105748	0.00185427	1.2e-08	11	61569830	rs174546	462630	T	C	0.344041	Salt added to food
ukb-b-8875	0.0152199	0.00268675	1.5e-08	11	61569830	rs174546	265627	T	C	0.343711	Heel bone mineral density (BMD)
met-c-853	-0.070698	0.012501	2.09002e-08	11	61569830	rs174546	13497	T	C	0.402946	Free cholesterol to esterified cholesterol ratio
ukb-a-27	0.0143377	0.00256673	2.32648e-08	11	61569830	rs174546	240864	T	C	0.345032	Average weekly champagne plus white wine intake
ukb-b-20124	0.0149895	0.00268728	2.39999e-08	11	61569830	rs174546	265753	T	C	0.343719	Heel bone mineral density (BMD) T-score, automated
ukb-b-19234	0.01499	0.0026873	2.39999e-08	11	61569830	rs174546	265753	T	C	0.343719	Heel quantitative ultrasound index (QUI), direct entry
met-a-607	0.0195	0.0035	2.40602e-08	11	61569830	rs174546	6506	T	C	0.3363	1-eicosadienoylglycerophosphocholine*
bbj-a-26	-0.03887	0.006968	2.41802e-08	11	61569830	rs174546	#N/A	T	C	0.3902	Hemoglobin A1c
ukb-d-30720_raw	-0.0022794	0.00040893	2.4884e-08	11	61569830	rs174546	344264	T	C	0.34538	Cystatin C
met-d-M_LDL_PL	-0.0236067	0.0043479	2.5e-08	11	61569830	rs174546	#N/A	T	C	0.342511	Phospholipids in medium LDL
ebi-a-GCST000568	-0.021	0.0039	2.70097e-08	11	61569830	rs174546	46186	T	C	0.341	Fasting blood glucose
eqtl-a-ENSG00000165029	-0.0697135	0.0126407	3.48377e-08	11	61569830	rs174546	31300	T	C	0.330334	ENSG00000165029
ebi-a-GCST006941	0.0136295	0.00247314	3.57602e-08	11	61569830	rs174546	366726	T	C	0.336142	Irritable mood
met-d-M_HDL_PL	-0.0213144	0.00405951	4e-08	11	61569830	rs174546	#N/A	T	C	0.342511	Phospholipids in medium HDL
bbj-a-50	0.02354	0.004338	5.709e-08	11	61569830	rs174546	#N/A	T	C	0.3902	Red blood cell count
ieu-a-1008	2.2507	0.4175	7.03396e-08	11	61569830	rs174546	66867	T	C	0.5	Platelet count
ebi-a-GCST006288	0.0185461	0.00352962	7.69999e-08	11	61569830	rs174546	142487	T	C	0.345074	Heel bone mineral density
ukb-b-5716	0.0118124	0.00220055	8e-08	11	61569830	rs174546	326801	T	C	0.344648	Average weekly champagne plus white wine intake
ukb-b-1209	-0.018632	0.00348108	8.70001e-08	11	61569830	rs174546	250782	T	C	0.343517	Number of live births
ukb-a-303	-0.0078125	0.00146175	9.0734e-08	11	61569830	rs174546	154988	T	C	0.345032	Hair/balding pattern: Pattern 4
ukb-a-190	-0.00266248	0.000502608	1.17582e-07	11	61569830	rs174546	337159	T	C	0.345032	Treatment/medication code: levothyroxine sodium
met-c-896	-0.055963	0.010484	1.17999e-07	11	61569830	rs174546	19273	T	C	0.400252	Mean diameter for LDL particles
ebi-a-GCST90002311	0.019914	0.003779	1.40001e-07	11	61569830	rs174546	149861	T	C	0.39444	Hemoglobin concentration
ukb-b-13745	0.00526169	0.00100289	1.5e-07	11	61569830	rs174546	442169	T	C	0.344113	Irritability
bbj-a-76	-0.106	0.02	1.65501e-07	11	61569830	rs174546	#N/A	T	C	0.3902	Colorectal Cancer
ukb-b-11268	-0.00358204	0.000688444	2e-07	11	61569830	rs174546	462933	T	C	0.344015	Treatment/medication code: simvastatin
bbj-a-31	-0.0276	0.005317	2.09899e-07	11	61569830	rs174546	#N/A	T	C	0.3902	Low-density-lipoprotein cholesterol
eqtl-a-ENSG00000188677	0.0653307	0.0126424	2.37372e-07	11	61569830	rs174546	31300	T	C	0.330334	ENSG00000188677
ieu-b-32	-0.010274	0.001989	2.43002e-07	11	61569830	rs174546	523520	T	C	0.342758	lymphocyte cell count
prot-a-1312	0.1329	0.0258	2.51189e-07	11	61569830	rs174546	3301	T	C	0.33686	Hepatitis A virus cellular receptor 2
bbj-a-153	-0.0434645	0.00844609	2.6595e-07	11	61569830	rs174546	#N/A	T	C	0.392699	Type 2 diabetes
eqtl-a-ENSG00000167996	0.0649421	0.0126425	2.7975e-07	11	61569830	rs174546	31260	T	C	0.330334	ENSG00000167996
met-d-S_HDL_L	0.0221018	0.00432645	2.99999e-07	11	61569830	rs174546	#N/A	T	C	0.342511	Total lipids in small HDL
ebi-a-GCST008045	-2.06974	0.404556	3.11954e-07	11	61569830	rs174546	17802	T	C	0.361624	Total cholesterol levels
eqtl-a-ENSG00000072310	0.0643641	0.0126427	3.5618e-07	11	61569830	rs174546	31300	T	C	0.330334	ENSG00000072310
ukb-b-4226	-0.00158062	0.000311639	3.89996e-07	11	61569830	rs174546	463010	T	C	0.344017	Diagnoses - secondary ICD10: E03.9 Hypothyroidism, unspecified
ebi-a-GCST008035	-0.657926	0.130071	4.23233e-07	11	61569830	rs174546	17751	T	C	0.362066	High density lipoprotein cholesterol levels
ukb-d-30240_irnt	0.0127378	0.00252807	4.69332e-07	11	61569830	rs174546	344728	T	C	0.345414	Reticulocyte percentage
ebi-a-GCST007858	-0.0183	0.0037	4.87001e-07	11	61569830	rs174546	33231	T	C	#N/A	Fasting blood glucose adjusted for BMI
eqtl-a-ENSG00000160179	-0.0635564	0.012643	4.98207e-07	11	61569830	rs174546	31300	T	C	0.330334	ENSG00000160179
ukb-b-16881	-0.00792119	0.00158092	5.39995e-07	11	61569830	rs174546	461536	T	C	0.344016	Sitting height
eqtl-a-ENSG00000112972	0.0632813	0.0126431	5.58625e-07	11	61569830	rs174546	31300	T	C	0.330334	ENSG00000112972
ebi-a-GCST90002335	-0.020812	0.004159	5.72994e-07	11	61569830	rs174546	121047	T	C	0.394878	Mean corpuscular volume
ukb-e-30610_CSA	0.0993	0.01998	6.69407e-07	11	61569830	rs174546	#N/A	T	C	0.8363	Alkaline phosphatase
ukb-a-77	-0.00271028	0.00054541	6.72404e-07	11	61569830	rs174546	337159	T	C	0.345032	Non-cancer illness code self-reported: hypothyroidism/myxoedema
ebi-a-GCST008593	0.0767735	0.0154598	6.94081e-07	11	61569830	rs174546	11103	T	C	#N/A	Low density lipoprotein cholesterol levels
met-d-L_LDL_CE_pct	-0.0204565	0.00435212	8.09991e-07	11	61569830	rs174546	#N/A	T	C	0.342511	Cholesteryl esters to total lipids ratio in large LDL
ebi-a-GCST004132	0.0826	0.0168	8.13205e-07	11	61569830	rs174546	40266	T	C	#N/A	Crohn's disease
ukb-a-317	-0.019911	0.00403696	8.13898e-07	11	61569830	rs174546	180952	T	C	0.345032	Number of live births
ukb-d-COPD_EXCL	-0.00317234	0.000645971	9.06713e-07	11	61569830	rs174546	361194	T	C	0.345415	COPD differential diagnosis
ukb-d-ILD_DIFF_DG	-0.00317234	0.000645971	9.06713e-07	11	61569830	rs174546	361194	T	C	0.345415	ILD differential diagnosis
ieu-b-41	0.068098	0.014	1.07199e-06	11	61569830	rs174546	51710	T	C	0.343117	bipolar disorder
met-d-L_LDL_TG	0.0216871	0.00430123	1.09999e-06	11	61569830	rs174546	#N/A	T	C	0.342511	Triglycerides in large LDL
met-a-655	0.0125	0.0026	1.19801e-06	11	61569830	rs174546	7348	T	C	0.3345	1-linoleoylglycerophosphocholine
ukb-b-18335	-0.00432397	0.000893099	1.29999e-06	11	61569830	rs174546	453959	T	C	0.34415	Wheeze or whistling in the chest in last year
ukb-d-30700_irnt	-0.0098607	0.0020379	1.30701e-06	11	61569830	rs174546	344104	T	C	0.3454	Creatinine
ukb-b-4657	0.0174664	0.00361637	1.40001e-06	11	61569830	rs174546	146093	T	C	0.343661	Heel bone mineral density (BMD) (right)
ieu-a-30	0.114801	0.0239	1.575e-06	11	61569830	rs174546	20883	T	C	0.32913	Crohn's disease
ukb-d-30850_irnt	-0.0076717	0.0016036	1.7183e-06	11	61569830	rs174546	312102	T	C	0.34566	Testosterone
bbj-a-10	-0.02258	0.004721	1.72799e-06	11	61569830	rs174546	#N/A	T	C	0.3902	Blood sugar
bbj-a-107	-0.0849157	0.0177644	1.7521e-06	11	61569830	rs174546	#N/A	T	C	0.393138	Colorectal cancer
ebi-a-GCST007517	-0.0366	0.008	1.77799e-06	11	61569830	rs174546	298957	T	C	0.3484	Type 2 diabetes
ukb-b-10912	-0.00340505	0.000713022	1.79999e-06	11	61569830	rs174546	462933	T	C	0.344015	Non-cancer illness code, self-reported: high cholesterol
met-c-915	0.049001	0.010205	1.89998e-06	11	61569830	rs174546	21241	T	C	0.388432	Triglycerides in medium VLDL
met-d-S_HDL_PL	0.0203982	0.00430368	1.89998e-06	11	61569830	rs174546	#N/A	T	C	0.342511	Phospholipids in small HDL
met-a-690	0.016	0.0034	1.95101e-06	11	61569830	rs174546	6538	T	C	0.3334	2-linoleoylglycerophosphocholine*
bbj-a-40	-0.02063	0.004341	2.01002e-06	11	61569830	rs174546	#N/A	T	C	0.3902	Mean corpuscular volume
ukb-a-500	0.0155225	0.0032699	2.06519e-06	11	61569830	rs174546	194398	T	C	0.345032	Heel bone mineral density (BMD) T-score automated
eqtl-a-ENSG00000100346	0.0600171	0.0126442	2.07071e-06	11	61569830	rs174546	31086	T	C	0.330334	ENSG00000100346
ieu-b-4760	-0.01	0.0021	2.12598e-06	11	61569830	rs174546	#N/A	T	C	0.3442	Number of children
ukb-d-30730_irnt	0.01106	0.0023345	2.16441e-06	11	61569830	rs174546	344104	T	C	0.34537	Gamma glutamyltransferase
ukb-a-362	0.02057	0.00435307	2.29953e-06	11	61569830	rs174546	106251	T	C	0.345032	Heel bone mineral density (BMD) T-score automated (right)
ukb-b-5463	0.0170857	0.00361591	2.30001e-06	11	61569830	rs174546	146181	T	C	0.343673	Heel quantitative ultrasound index (QUI), direct entry (right)
ukb-b-20032	0.0170852	0.00361591	2.30001e-06	11	61569830	rs174546	146181	T	C	0.343673	Heel bone mineral density (BMD) T-score, automated (right)
ebi-a-GCST90002293	0.024001	0.00509	2.45997e-06	11	61569830	rs174546	81042	T	C	0.396095	Basophil count
ieu-b-testing_1637574461_47863	-0.0157033	0.0033334	2.5e-06	11	61569830	rs174546	#N/A	T	C	0.345058	Sex hormone binding globulin (SHBG) (male-only)
met-d-IDL_TG	0.0211151	0.00429007	2.59998e-06	11	61569830	rs174546	#N/A	T	C	0.342511	Triglycerides in IDL
met-d-Phosphatidylc	-0.0176123	0.00406779	2.69998e-06	11	61569830	rs174546	#N/A	T	C	0.342481	Phosphatidylcholines
met-c-868	-0.048157	0.010133	2.72001e-06	11	61569830	rs174546	21559	T	C	0.388242	Free cholesterol in IDL
met-a-671	-0.0261	0.0056	2.72301e-06	11	61569830	rs174546	2545	T	C	0.3218	X-12990--docosapentaenoic acid (n6-DPA)
ukb-d-1747_1	0.00368785	0.000786275	2.72929e-06	11	61569830	rs174546	360270	T	C	0.345419	Hair colour (natural, before greying): Blonde
ukb-a-195	-0.00925703	0.00197428	2.74916e-06	11	61569830	rs174546	336172	T	C	0.345032	Sitting height
prot-a-1882	0.1204	0.0258	3.01995e-06	11	61569830	rs174546	3301	T	C	0.33686	Hepatocyte growth factor receptor
ebi-a-GCST006572	0.01394	0.003	3.31002e-06	11	61569830	rs174546	257841	T	C	0.3469	Cognitive performance
ebi-a-GCST90000027	-0.0117608	0.00267838	3.40001e-06	11	61569830	rs174546	244730	T	C	0.343873	Appendicular lean mass
eqtl-a-ENSG00000135535	-0.0587117	0.0126447	3.43052e-06	11	61569830	rs174546	26225	T	C	0.330334	ENSG00000135535
ukb-d-30850_raw	-0.032954	0.0071062	3.53102e-06	11	61569830	rs174546	312102	T	C	0.34566	Testosterone
met-d-S_LDL_CE	-0.0194447	0.00434377	3.69999e-06	11	61569830	rs174546	#N/A	T	C	0.342511	Cholesteryl esters in small LDL
ukb-a-442	0.00551889	0.00119627	3.96269e-06	11	61569830	rs174546	336782	T	C	0.345032	Blood clot DVT bronchitis emphysema asthma rhinitis eczema allergy diagnosed by doctor: None of the above
ebi-a-GCST90000026	-0.0129834	0.00297437	4e-06	11	61569830	rs174546	205513	T	C	0.345226	Appendicular lean mass
ukb-b-7926	-0.00391211	0.000849149	4.09996e-06	11	61569830	rs174546	458079	T	C	0.344006	Qualifications: NVQ or HND or HNC or equivalent
ukb-d-30620_raw	-0.15722	0.034176	4.22299e-06	11	61569830	rs174546	344136	T	C	0.34536	Alanine aminotransferase
eqtl-a-ENSG00000132142	0.0581575	0.0126449	4.24121e-06	11	61569830	rs174546	31086	T	C	0.330334	ENSG00000132142
ebi-a-GCST004600	-0.0171789	0.00373679	4.28105e-06	11	61569830	rs174546	172378	T	C	0.3447	Eosinophil percentage of white cells
ukb-a-47	0.0053754	0.00117368	4.65286e-06	11	61569830	rs174546	322668	T	C	0.345032	Irritability
ebi-a-GCST008032	-0.0467958	0.0102589	5.07961e-06	11	61569830	rs174546	13556	T	C	0.380285	Fasting blood glucose
ukb-d-K11_GALLBILPANC	0.00216694	0.000475254	5.12826e-06	11	61569830	rs174546	361194	T	C	0.345415	Disorders of gallbladder, biliary tract and pancreas
ieu-b-testing_1637323828_35709	-0.0148532	0.00325877	5.19996e-06	11	61569830	rs174546	#N/A	T	C	0.344671	Total Testosterone (male-only)
ukb-b-6235	0.00193132	0.000424077	5.30005e-06	11	61569830	rs174546	462933	T	C	0.344015	Operation code: cholecystectomy/gall bladder removal
eqtl-a-ENSG00000088826	0.0574794	0.0126451	5.48315e-06	11	61569830	rs174546	31086	T	C	0.330334	ENSG00000088826
met-c-912	0.048137	0.010476	5.52001e-06	11	61569830	rs174546	19273	T	C	0.400252	Total lipids in medium VLDL
ukb-d-22619_0	-0.00524794	0.00116293	6.40914e-06	11	61569830	rs174546	91149	T	C	0.34674	Breathing problems responsible for leaving job: No
ukb-d-C_SKIN	-0.00231558	0.000513869	6.60298e-06	11	61569830	rs174546	361194	T	C	0.345415	Cancer of skin
ukb-d-C3_SKIN	-0.00231558	0.000513869	6.60298e-06	11	61569830	rs174546	361194	T	C	0.345415	Malignant neoplasm of skin
ukb-d-BRONCHITIS	-0.00120018	0.000267785	7.40082e-06	11	61569830	rs174546	361194	T	C	0.345415	Bronchitis
ieu-a-1284	0.01706	0.003811	7.53894e-06	11	61569830	rs174546	143658	T	C	0.3902	Estimated glomerular filtration rate (eGFR)
bbj-a-60	0.01706	0.003811	7.53894e-06	11	61569830	rs174546	#N/A	T	C	0.3902	Estimated glomerular filtration rate
ukb-d-ASTHMA_EOSINOPHIL_SUGG	-0.00087972	0.000196877	7.88388e-06	11	61569830	rs174546	361194	T	C	0.345415	Suggestive for eosinophilic asthma
met-c-867	-0.047549	0.010493	8.00995e-06	11	61569830	rs174546	19273	T	C	0.400252	Total cholesterol in IDL
ukb-a-9	0.00878294	0.00197291	8.51922e-06	11	61569830	rs174546	335410	T	C	0.345032	Sleep duration
ukb-b-17805	-0.00439414	0.000987565	8.60003e-06	11	61569830	rs174546	249710	T	C	0.343638	Medication for cholesterol, blood pressure, diabetes, or take exogenous hormones: Cholesterol lowering medication
met-d-Acetoacetate	0.0192984	0.0043386	8.70001e-06	11	61569830	rs174546	#N/A	T	C	0.342507	Acetoacetate
ukb-b-46	-0.000637721	0.00014469	1e-05	11	61569830	rs174546	463010	T	C	0.344017	Operative procedures - main OPCS: E08.1 Polypectomy of internal nose
met-c-919	0.045317	0.010227	1e-05	11	61569830	rs174546	20436	T	C	0.396825	Phenylalanine
prot-a-2930	-0.1136	0.0258	1.04713e-05	11	61569830	rs174546	3301	T	C	0.33686	Tubulin-specific chaperone A
ebi-a-GCST006862	-0.059096	0.0134158	1.06001e-05	11	61569830	rs174546	127669	T	C	#N/A	Asthma
ukb-d-C_OTHER_SKIN	-0.00210732	0.000480844	1.17333e-05	11	61569830	rs174546	361194	T	C	0.345415	Other malignant neoplasms of skin
met-c-890	0.047017	0.010573	1.2e-05	11	61569830	rs174546	18960	T	C	0.400636	Concentration of large VLDL particles
met-c-913	0.046567	0.010489	1.2e-05	11	61569830	rs174546	19273	T	C	0.400252	Concentration of medium VLDL particles
eqtl-a-ENSG00000109107	0.05519	0.0126458	1.27591e-05	11	61569830	rs174546	31300	T	C	0.330334	ENSG00000109107
prot-a-1567	-0.1125	0.0258	1.28825e-05	11	61569830	rs174546	3301	T	C	0.33686	Interferon regulatory factor 1
ukb-b-3656	-0.00759342	0.0017424	1.29999e-05	11	61569830	rs174546	462933	T	C	0.344015	Number of treatments/medications taken
met-c-952	0.044375	0.010128	1.38e-05	11	61569830	rs174546	21548	T	C	0.388294	Triglycerides in very large VLDL
met-c-933	-0.044335	0.010137	1.49001e-05	11	61569830	rs174546	21491	T	C	0.388563	Serum total cholesterol
met-d-VLDL_PL	0.018708	0.00428813	1.5e-05	11	61569830	rs174546	#N/A	T	C	0.342511	Phospholipids in VLDL
met-d-S_HDL_FC	-0.0175598	0.00426177	1.5e-05	11	61569830	rs174546	#N/A	T	C	0.342511	Free cholesterol in small HDL
ebi-a-GCST006250	0.0124617	0.002888	1.595e-05	11	61569830	rs174546	269867	T	C	#N/A	Intelligence
met-c-854	-0.054142	0.012468	1.61002e-05	11	61569830	rs174546	13476	T	C	0.402847	Description of average fatty acid chain length, not actual carbon number
met-c-869	-0.045851	0.010494	1.68e-05	11	61569830	rs174546	19273	T	C	0.400252	Total lipids in IDL
ukb-a-294	-0.00449493	0.00104612	1.73372e-05	11	61569830	rs174546	331257	T	C	0.345032	Wheeze or whistling in the chest in last year
eqtl-a-ENSG00000166501	-0.0543262	0.0126461	1.73908e-05	11	61569830	rs174546	31300	T	C	0.330334	ENSG00000166501
ebi-a-GCST90002329	0.017512	0.004074	1.74e-05	11	61569830	rs174546	126151	T	C	0.394778	Mean corpuscular hemoglobin concentration
ebi-a-GCST007515	-0.0297	0.0067	1.74301e-05	11	61569830	rs174546	298957	T	C	0.3206	Type 2 diabetes
met-a-496	-0.0077	0.0018	1.74799e-05	11	61569830	rs174546	7362	T	C	0.3381	X-11317
ebi-a-GCST005212	-0.0546023	0.0127455	1.84001e-05	11	61569830	rs174546	127669	T	C	#N/A	Asthma
met-a-751	-0.0076	0.0018	1.84799e-05	11	61569830	rs174546	7366	T	C	0.3368	Palmitoyl sphingomyelin
ukb-b-2772	-0.00718391	0.00167986	1.89998e-05	11	61569830	rs174546	461658	T	C	0.344019	Getting up in morning
ukb-b-7500	-0.0199567	0.00466753	1.89998e-05	11	61569830	rs174546	99071	T	C	0.344309	Spherical power (left)
met-d-Omega_6	-0.0166828	0.00424015	1.89998e-05	11	61569830	rs174546	#N/A	T	C	0.342481	Omega-6 fatty acids
bbj-a-5	0.01899	0.004457	2.03601e-05	11	61569830	rs174546	#N/A	T	C	0.3902	Alkaline phosphatase
eqtl-a-ENSG00000125538	0.0538172	0.0126462	2.08492e-05	11	61569830	rs174546	31300	T	C	0.330334	ENSG00000125538
met-c-955	-0.045018	0.010506	2.39001e-05	11	61569830	rs174546	19273	T	C	0.400252	Phospholipids in very small VLDL
met-a-675	-0.008	0.0019	2.44501e-05	11	61569830	rs174546	5885	T	C	0.343	X-13215
ukb-d-X_RESPIRATORY	-0.00266185	0.000631187	2.47394e-05	11	61569830	rs174546	361194	T	C	0.345415	Diseases of the respiratory system
ukb-d-PULMONARYDG	-0.00266185	0.000631187	2.47394e-05	11	61569830	rs174546	361194	T	C	0.345415	Other pulmonary diagnosis
ebi-a-GCST007518	-0.0302	0.0069	2.50697e-05	11	61569830	rs174546	298957	T	C	#N/A	Type 2 diabetes (adjusted for BMI)
ebi-a-GCST007516	-0.0302	0.0069	2.50697e-05	11	61569830	rs174546	298957	T	C	0.3161	Type 2 diabetes (adjusted for BMI)
ukb-b-6353	0.00250873	0.000596179	2.59998e-05	11	61569830	rs174546	460536	T	C	0.344066	Reason for glasses/contact lenses: For short-sightedness, i.e. only or mainly for distance viewing such as driving, cinema etc (called 'myopia')
eqtl-a-ENSG00000122986	-0.0531428	0.0126464	2.64332e-05	11	61569830	rs174546	30551	T	C	0.330334	ENSG00000122986
ukb-d-30290_irnt	0.0106057	0.00252811	2.72829e-05	11	61569830	rs174546	344729	T	C	0.345415	High light scatter reticulocyte percentage
ebi-a-GCST008594	0.0603428	0.0143856	2.75436e-05	11	61569830	rs174546	11103	T	C	#N/A	Total cholesterol levels
ebi-a-GCST008043	-0.986025	0.235184	2.75804e-05	11	61569830	rs174546	13698	T	C	0.41267	QT interval
met-c-887	0.044807	0.01057	2.81002e-05	11	61569830	rs174546	18960	T	C	0.400636	Cholesterol esters in large VLDL
met-c-886	0.043112	0.010211	2.81002e-05	11	61569830	rs174546	21235	T	C	0.388461	Total cholesterol in large VLDL
prot-a-2764	-0.1079	0.0258	2.88403e-05	11	61569830	rs174546	3301	T	C	0.33686	Mitochondrial sodium/hydrogen exchanger 9B2
eqtl-a-ENSG00000073150	-0.0528497	0.0126465	2.92543e-05	11	61569830	rs174546	31300	T	C	0.330334	ENSG00000073150
met-c-949	0.044141	0.010484	3.05e-05	11	61569830	rs174546	19273	T	C	0.400252	Total lipids in very large VLDL
ukb-a-108	-0.00348995	0.000837096	3.05851e-05	11	61569830	rs174546	337159	T	C	0.345032	Non-cancer illness code self-reported: high cholesterol
ukb-b-11020	0.00100801	0.000242358	3.2e-05	11	61569830	rs174546	463010	T	C	0.344017	Diagnoses - main ICD10: K80.2 Calculus of gallbladder without cholecystitis
ukb-a-121	-0.00336735	0.000809849	3.21122e-05	11	61569830	rs174546	337159	T	C	0.345032	Treatment/medication code: simvastatin
bbj-a-25	0.01797	0.004324	3.249e-05	11	61569830	rs174546	#N/A	T	C	0.3902	Hemoglobin
met-c-870	-0.044268	0.010493	3.24997e-05	11	61569830	rs174546	19273	T	C	0.400252	Concentration of IDL particles
eqtl-a-ENSG00000135929	0.0524266	0.0126466	3.39219e-05	11	61569830	rs174546	31300	T	C	0.330334	ENSG00000135929
eqtl-a-ENSG00000138459	-0.0524114	0.0126466	3.40698e-05	11	61569830	rs174546	31300	T	C	0.330334	ENSG00000138459
ukb-a-10	-0.00811879	0.00196172	3.49494e-05	11	61569830	rs174546	336501	T	C	0.345032	Getting up in morning
ukb-d-D12	-0.00164743	0.000398697	3.59642e-05	11	61569830	rs174546	361194	T	C	0.345415	Diagnoses - main ICD10: D12 Benign neoplasm of colon, rectum, anus and anal canal
ukb-b-18674	0.00771034	0.00186751	3.59998e-05	11	61569830	rs174546	146542	T	C	0.344006	Ever unenthusiastic/disinterested for a whole week
met-c-911	0.042428	0.010195	3.76999e-05	11	61569830	rs174546	21240	T	C	0.388437	Free cholesterol in medium VLDL
met-d-His	0.0178681	0.00435453	4.09996e-05	11	61569830	rs174546	#N/A	T	C	0.342504	Histidine
eqtl-a-ENSG00000120616	-0.0518594	0.0126468	4.11718e-05	11	61569830	rs174546	31300	T	C	0.330334	ENSG00000120616
ukb-d-1508_3	0.0047861	0.00116779	4.16064e-05	11	61569830	rs174546	283449	T	C	0.345741	Coffee type: Ground coffee (include espresso, filter etc)
met-c-872	-0.043624	0.0105	4.24004e-05	11	61569830	rs174546	19273	T	C	0.400252	Triglycerides in IDL
eqtl-a-ENSG00000165030	-0.0517192	0.0126468	4.32116e-05	11	61569830	rs174546	31300	T	C	0.330334	ENSG00000165030
eqtl-a-ENSG00000115828	-0.0517154	0.0126468	4.32494e-05	11	61569830	rs174546	31260	T	C	0.330334	ENSG00000115828
ebi-a-GCST004634	0.0150174	0.00367469	4.37502e-05	11	61569830	rs174546	170223	T	C	0.3448	Basophil percentage of granulocytes
eqtl-a-ENSG00000136682	-0.0516599	0.0126469	4.40768e-05	11	61569830	rs174546	6421	T	C	0.330334	ENSG00000136682
ubm-a-879	0.0658	0.0161	4.46684e-05	11	61569830	rs174546	7916	T	C	0.34729	NODEamps25 0009
ukb-b-11361	0.022747	0.00557421	4.49997e-05	11	61569830	rs174546	68160	T	C	0.343611	ECG, heart rate
ukb-a-419	0.00284049	0.000696228	4.50806e-05	11	61569830	rs174546	335700	T	C	0.345032	Reason for glasses/contact lenses: For short-sightedness i.e. only or mainly for distance viewing such as driving cinema etc (called 'myopia')
eqtl-a-ENSG00000005882	-0.0515575	0.0126469	4.56604e-05	11	61569830	rs174546	26225	T	C	0.330334	ENSG00000005882
eqtl-a-ENSG00000221914	-0.0515537	0.0126469	4.57383e-05	11	61569830	rs174546	14263	T	C	0.330334	ENSG00000221914
eqtl-a-ENSG00000066027	-0.0514893	0.0126469	4.67315e-05	11	61569830	rs174546	31300	T	C	0.330334	ENSG00000066027
ukb-b-4637	-0.000514314	0.000126415	4.70002e-05	11	61569830	rs174546	463010	T	C	0.344017	Diagnoses - main ICD10: H00.1 Chalazion
ukb-a-247	0.00330588	0.000812889	4.76694e-05	11	61569830	rs174546	335888	T	C	0.345032	Seen a psychiatrist for nerves anxiety tension or depression
ukb-d-22616_1	-0.00521188	0.00128343	4.89238e-05	11	61569830	rs174546	91149	T	C	0.34674	Breathing problems during period of job: Yes
ukb-a-541	-0.000722512	0.000178036	4.9455e-05	11	61569830	rs174546	337199	T	C	0.345032	Diagnoses - main ICD10: J33 Nasal polyp
ukb-a-24	-0.00830119	0.00204828	5.06256e-05	11	61569830	rs174546	337159	T	C	0.345032	Number of treatments/medications taken
ukb-b-19560	-0.00508773	0.00125859	5.30005e-05	11	61569830	rs174546	456692	T	C	0.344193	Skin colour
eqtl-a-ENSG00000125148	-0.0511154	0.012647	5.3042e-05	11	61569830	rs174546	31086	T	C	0.330334	ENSG00000125148
met-c-950	0.042996	0.010561	5.42001e-05	11	61569830	rs174546	18960	T	C	0.400636	Concentration of very large VLDL particles
ieu-a-89	-0.013	0.0031	5.49997e-05	11	61569830	rs174546	253196	T	C	0.367	Height
met-c-892	0.041486	0.010202	5.49997e-05	11	61569830	rs174546	21239	T	C	0.388441	Triglycerides in large VLDL
eqtl-a-ENSG00000100129	0.0509802	0.012647	5.55405e-05	11	61569830	rs174546	26225	T	C	0.330334	ENSG00000100129
ukb-a-492	-0.00480836	0.00119359	5.61539e-05	11	61569830	rs174546	336314	T	C	0.345032	Mineral and other dietary supplements: Fish oil (including cod liver oil)
bbj-a-8	-0.01541	0.003826	5.63106e-05	11	61569830	rs174546	#N/A	T	C	0.3902	Aspartate aminotransferase
ukb-b-20292	-0.00439063	0.00109053	5.69994e-05	11	61569830	rs174546	461332	T	C	0.344029	Taking other prescription medications
eqtl-a-ENSG00000122378	0.0508501	0.0126471	5.80497e-05	11	61569830	rs174546	25266	T	C	0.330334	ENSG00000122378
eqtl-a-ENSG00000117614	0.0506922	0.0126471	6.1235e-05	11	61569830	rs174546	30551	T	C	0.330334	ENSG00000117614
ebi-a-GCST90002305	0.015311	0.003822	6.23003e-05	11	61569830	rs174546	142940	T	C	0.394499	Hematocrit
prot-a-1046	0.1031	0.0258	6.45654e-05	11	61569830	rs174546	3301	T	C	0.33686	Glycosaminoglycan xylosylkinase
eqtl-a-ENSG00000064666	-0.0505141	0.0126472	6.49127e-05	11	61569830	rs174546	31300	T	C	0.330334	ENSG00000064666
bbj-a-155	0.0733168	0.018357	6.4983e-05	11	61569830	rs174546	#N/A	T	C	0.392674	Urolithiasis
met-c-889	0.042415	0.01056	6.89001e-05	11	61569830	rs174546	18960	T	C	0.400636	Total lipids in large VLDL
eqtl-a-ENSG00000058063	-0.0502084	0.0126473	7.18737e-05	11	61569830	rs174546	31086	T	C	0.330334	ENSG00000058063
ukb-a-361	0.0173867	0.00438202	7.26039e-05	11	61569830	rs174546	106254	T	C	0.345032	Heel bone mineral density (BMD) T-score automated (left)
eqtl-a-ENSG00000172893	0.0501528	0.0126473	7.32723e-05	11	61569830	rs174546	31046	T	C	0.330334	ENSG00000172893
ukb-b-14310	-0.00539274	0.00136083	7.39997e-05	11	61569830	rs174546	454834	T	C	0.344096	Leg predicted mass (right)
eqtl-a-ENSG00000102901	0.0499911	0.0126473	7.73072e-05	11	61569830	rs174546	25812	T	C	0.330334	ENSG00000102901
ukb-b-12828	-0.00541228	0.00136966	7.79992e-05	11	61569830	rs174546	454835	T	C	0.344095	Leg fat-free mass (right)
ubm-a-2659	0.0482	0.0122	7.94328e-05	11	61569830	rs174546	7916	T	C	0.34729	volume Left-Cerebellum-Cortex
bbj-a-17	0.01532	0.003884	8.02509e-05	11	61569830	rs174546	#N/A	T	C	0.3902	Diastolic blood pressure
eqtl-a-ENSG00000136770	-0.0498723	0.0126474	8.03341e-05	11	61569830	rs174546	31300	T	C	0.330334	ENSG00000136770
ukb-d-30740_raw	-0.01252	0.0031757	8.06529e-05	11	61569830	rs174546	314916	T	C	0.34572	Glucose
prot-a-2616	-0.1012	0.0258	8.70964e-05	11	61569830	rs174546	3301	T	C	0.33686	Protein S100-A13
ebi-a-GCST004630	-0.0145708	0.00371386	8.73293e-05	11	61569830	rs174546	172332	T	C	0.3448	Mean corpuscular hemoglobin
met-d-L_VLDL_CE	0.0167028	0.00428908	8.9e-05	11	61569830	rs174546	#N/A	T	C	0.342511	Cholesteryl esters in large VLDL
eqtl-a-ENSG00000076685	-0.0494769	0.0126475	9.15356e-05	11	61569830	rs174546	31300	T	C	0.330334	ENSG00000076685
ieu-a-31	0.0690035	0.0177	9.15609e-05	11	61569830	rs174546	34652	T	C	0.331692	Inflammatory bowel disease
ebi-a-GCST004131	0.0509	0.013	9.21701e-05	11	61569830	rs174546	59957	T	C	#N/A	Inflammatory bowel disease
met-c-914	0.040294	0.010209	9.29994e-05	11	61569830	rs174546	21240	T	C	0.388437	Phospholipids in medium VLDL
ukb-b-6027	0.0138673	0.00355535	9.59997e-05	11	61569830	rs174546	146171	T	C	0.343666	Heel broadband ultrasound attenuation (right)
eqtl-a-ENSG00000158473	0.0493139	0.0126475	9.65917e-05	11	61569830	rs174546	31300	T	C	0.330334	ENSG00000158473
eqtl-a-ENSG00000108771	-0.0493025	0.0126475	9.69103e-05	11	61569830	rs174546	14263	T	C	0.330334	ENSG00000108771
ukb-b-13803	0.00125839	0.000322843	9.69996e-05	11	61569830	rs174546	463010	T	C	0.344017	Operative procedures - main OPCS: J18.3 Total cholecystectomy NEC
ebi-a-GCST004605	0.0141538	0.00363256	9.76495e-05	11	61569830	rs174546	172851	T	C	0.3447	Mean corpuscular hemoglobin concentration
ebi-a-GCST006980	4.98015	-2.54771	9.90011e-05	11	61569830	rs174546	426795	T	C	#N/A	Fractures
ubm-a-903	0.0613	0.0157	0.0001	11	61569830	rs174546	7916	T	C	0.34729	NODEamps100 0012
ukb-d-II_NEOPLASM	-0.00376551	0.00096788	0.000100067	11	61569830	rs174546	361194	T	C	0.345415	Neoplasms
eqtl-a-ENSG00000196923	-0.04918	0.0126476	0.000100821	11	61569830	rs174546	26225	T	C	0.330334	ENSG00000196923
ebi-a-GCST006091	-0.113502	0.0292032	0.000101646	11	61569830	rs174546	11182	T	C	0.378547	Freckles
ukb-d-30660_irnt	-0.010217	0.0026303	0.000102591	11	61569830	rs174546	292933	T	C	0.34438	Direct bilirubin
ieu-b-117	0.013	0.0034	0.000106101	11	61569830	rs174546	36466	T	C	#N/A	HOMA-B
ebi-a-GCST005180	0.013	0.0034	0.000106101	11	61569830	rs174546	36466	T	C	0.341	Homeostasis model assessment of beta-cell function
eqtl-a-ENSG00000212694	0.0490006	0.0126476	0.000106979	11	61569830	rs174546	22111	T	C	0.330334	ENSG00000212694
ebi-a-GCST005073	0.06	0.02	0.000108186	11	61569830	rs174546	9745	T	C	#N/A	Triglyceride levels
ukb-b-18336	0.0027094	0.000701035	0.000109999	11	61569830	rs174546	460702	T	C	0.344051	Seen a psychiatrist for nerves, anxiety, tension or depression
ukb-b-4063	-0.00692954	0.00179596	0.000109999	11	61569830	rs174546	462933	T	C	0.344015	Number of self-reported non-cancer illnesses
ukb-b-8607	-0.0127085	0.00328864	0.000109999	11	61569830	rs174546	146181	T	C	0.343673	Ankle spacing width (right)
met-c-888	0.039543	0.010203	0.000122	11	61569830	rs174546	21238	T	C	0.388446	Free cholesterol in large VLDL
ubm-a-875	0.0616	0.0161	0.000125893	11	61569830	rs174546	7916	T	C	0.34729	NODEamps25 0005
prot-a-2311	-0.0988	0.0258	0.000128825	11	61569830	rs174546	3301	T	C	0.33686	Protein TMEPAI
ukb-b-3169	-0.00722738	0.00188847	0.000129999	11	61569830	rs174546	459696	T	C	0.344001	Number of vehicles in household
ukb-b-845	0.0139254	0.0036341	0.000129999	11	61569830	rs174546	146226	T	C	0.343776	Heel quantitative ultrasound index (QUI), direct entry (left)
ukb-b-15851	0.0101674	0.00265169	0.000129999	11	61569830	rs174546	265737	T	C	0.343721	Heel Broadband ultrasound attenuation, direct entry
ukb-b-15730	0.0139269	0.0036341	0.000129999	11	61569830	rs174546	146226	T	C	0.343776	Heel bone mineral density (BMD) T-score, automated (left)
met-c-871	-0.039267	0.010143	0.000131999	11	61569830	rs174546	21559	T	C	0.388242	Phospholipids in IDL
ebi-a-GCST004619	0.0143585	0.00376697	0.000138	11	61569830	rs174546	170690	T	C	0.3448	Reticulocyte fraction of red cells
eqtl-a-ENSG00000160285	0.0481528	0.0126478	0.00014066	11	61569830	rs174546	31300	T	C	0.330334	ENSG00000160285
ukb-d-1508_1	-0.00418351	0.00109923	0.000141351	11	61569830	rs174546	283449	T	C	0.345741	Coffee type: Decaffeinated coffee (any type)
eqtl-a-ENSG00000205413	-0.0480795	0.0126479	0.00014388	11	61569830	rs174546	31086	T	C	0.330334	ENSG00000205413
eqtl-a-ENSG00000165905	-0.0480795	0.0126479	0.00014388	11	61569830	rs174546	31300	T	C	0.330334	ENSG00000165905
met-c-916	0.047927	0.012498	0.000145001	11	61569830	rs174546	13535	T	C	0.403034	Mono-unsaturated fatty acids
met-a-530	0.0261	0.0069	0.0001523	11	61569830	rs174546	2684	T	C	0.316	X-11537
eqtl-a-ENSG00000182240	-0.0478862	0.0126479	0.000152971	11	61569830	rs174546	31300	T	C	0.330334	ENSG00000182240
prot-a-2308	0.0977	0.0258	0.000154882	11	61569830	rs174546	3301	T	C	0.33686	Plexin-B2
eqtl-a-ENSG00000160683	-0.0478205	0.0126479	0.0001562	11	61569830	rs174546	26011	T	C	0.330334	ENSG00000160683
ebi-a-GCST005058	-0.06	0.02	0.00016065	11	61569830	rs174546	9796	T	C	#N/A	HDL cholesterol
eqtl-a-ENSG00000227740	-0.0477295	0.0126479	0.000160779	11	61569830	rs174546	5502	T	C	0.330334	ENSG00000227740
eqtl-a-ENSG00000187166	-0.047674	0.012648	0.00016364	11	61569830	rs174546	29967	T	C	0.330334	ENSG00000187166
ukb-d-20118_5	0.00372354	0.000989951	0.000169036	11	61569830	rs174546	357712	T	C	0.345443	Home area population density - urban or rural: England/Wales - Urban - less sparse
ukb-b-17219	-0.00162782	0.000433199	0.00017	11	61569830	rs174546	463010	T	C	0.344017	Diagnoses - secondary ICD10: J45.9 Asthma, unspecified
ukb-b-17271	-0.00512669	0.00136148	0.00017	11	61569830	rs174546	454799	T	C	0.344091	Leg predicted mass (left)
eqtl-a-ENSG00000166033	-0.0473795	0.012648	0.00017968	11	61569830	rs174546	31300	T	C	0.330334	ENSG00000166033
ukb-e-104670_AFR	-1.029	0.2748	0.000181101	11	61569830	rs174546	#N/A	T	C	0.96379	Vitamin supplement user
eqtl-a-ENSG00000130402	-0.0473492	0.012648	0.000181401	11	61569830	rs174546	31300	T	C	0.330334	ENSG00000130402
eqtl-a-ENSG00000187118	-0.0473012	0.0126481	0.000184018	11	61569830	rs174546	26225	T	C	0.330334	ENSG00000187118
eqtl-a-ENSG00000153064	-0.0472684	0.0126481	0.00018593	11	61569830	rs174546	31300	T	C	0.330334	ENSG00000153064
eqtl-a-ENSG00000144645	-0.0472532	0.0126481	0.000186969	11	61569830	rs174546	31300	T	C	0.330334	ENSG00000144645
eqtl-a-ENSG00000128383	-0.0472128	0.0126481	0.000189361	11	61569830	rs174546	26225	T	C	0.330334	ENSG00000128383
ukb-b-5238	0.0297789	0.00797763	0.000189998	11	61569830	rs174546	149051	T	C	0.343868	Fluid intelligence score
ukb-b-7710	0.0277558	0.00743062	0.000189998	11	61569830	rs174546	39749	T	C	0.34645	Pulse rate (during blood-pressure measurement)
ebi-a-GCST004633	-0.0139308	0.00374277	0.000197601	11	61569830	rs174546	171542	T	C	0.3448	Neutrophil percentage of white cells
met-a-603	-0.0135	0.0036	0.000199802	11	61569830	rs174546	7350	T	C	0.3345	1-docosahexaenoylglycerophosphocholine*
ukb-b-12301	-0.00088127	0.000237049	0.0002	11	61569830	rs174546	462933	T	C	0.344015	Treatment/medication code: salbutamol
met-d-IDL_PL_pct	0.016392	0.00435747	0.0002	11	61569830	rs174546	#N/A	T	C	0.342511	Phospholipids to total lipids ratio in IDL
ebi-a-GCST004826	-0.3736	0.1006	0.000203002	11	61569830	rs174546	37678	T	C	#N/A	P wave duration
eqtl-a-ENSG00000160213	-0.0469436	0.0126482	0.000205949	11	61569830	rs174546	31300	T	C	0.330334	ENSG00000160213
ukb-b-2535	-0.00461934	0.00124478	0.00021	11	61569830	rs174546	461725	T	C	0.344062	Falls in the last year
ukb-b-19524	0.0213356	0.00574857	0.00021	11	61569830	rs174546	64979	T	C	0.343988	Vitamin B12
eqtl-a-ENSG00000057704	-0.0468312	0.0126482	0.000213398	11	61569830	rs174546	31300	T	C	0.330334	ENSG00000057704
ukb-a-196	0.0350356	0.00947982	0.000219291	11	61569830	rs174546	108818	T	C	0.345032	Fluid intelligence score
bbj-a-39	0.01608	0.004351	0.000219402	11	61569830	rs174546	#N/A	T	C	0.3902	Mean corpuscular hemoglobin concentration
ukb-b-1096	0.013432	0.00363293	0.000219999	11	61569830	rs174546	146139	T	C	0.343813	Heel bone mineral density (BMD) (left)
met-c-959	0.037762	0.01016	0.000219999	11	61569830	rs174546	21542	T	C	0.388322	Phospholipids in chylomicrons and largest VLDL particles
prot-a-2278	-0.0951	0.0258	0.000229087	11	61569830	rs174546	3301	T	C	0.33686	Phosphatidylinositol transfer protein alpha isoform
met-a-512	0.015	0.0041	0.000230701	11	61569830	rs174546	6658	T	C	0.3333	X-11438
ukb-d-30620_irnt	-0.0086487	0.0023494	0.000232129	11	61569830	rs174546	344136	T	C	0.34536	Alanine aminotransferase
eqtl-a-ENSG00000166130	-0.0465304	0.0126483	0.000234331	11	61569830	rs174546	31300	T	C	0.330334	ENSG00000166130
ebi-a-GCST005840	-0.0813	0.0221	0.000237001	11	61569830	rs174546	410484	T	C	0.3471	Ischemic stroke (large artery atherosclerosis)
eqtl-a-ENSG00000111859	-0.04649	0.0126483	0.00023729	11	61569830	rs174546	31260	T	C	0.330334	ENSG00000111859
eqtl-a-ENSG00000136937	-0.046447	0.0126483	0.000240469	11	61569830	rs174546	31300	T	C	0.330334	ENSG00000136937
ukb-b-6991	0.00376379	0.00102698	0.00025	11	61569830	rs174546	459560	T	C	0.344035	Seen doctor (GP) for nerves, anxiety, tension or depression
met-d-VLDL_CE	-0.0152023	0.00434241	0.00025	11	61569830	rs174546	#N/A	T	C	0.342511	Cholesteryl esters in VLDL
ukb-d-22618_0	-0.00385253	0.00105291	0.000253414	11	61569830	rs174546	91149	T	C	0.34674	Breathing problems improved/stopped away from workplace or on holiday: No
bbj-a-77	-0.034	0.0093	0.000256998	11	61569830	rs174546	#N/A	T	C	0.3893	Type 2 Diabetes
ukb-a-487	-0.00454691	0.00124471	0.000259245	11	61569830	rs174546	335599	T	C	0.345032	Types of physical activity in last 4 weeks: Heavy DIY (eg: weeding lawn mowing carpentry digging)
ukb-b-13354	-0.00476936	0.00130734	0.000259998	11	61569830	rs174546	454850	T	C	0.344096	Whole body fat-free mass
eqtl-a-ENSG00000007944	-0.0461311	0.0126484	0.000265112	11	61569830	rs174546	31300	T	C	0.330334	ENSG00000007944
ebi-a-GCST004611	0.0137129	0.00376265	0.000267898	11	61569830	rs174546	170761	T	C	0.3448	High light scatter reticulocyte count
ukb-b-8428	-0.00890691	0.00244544	0.000269998	11	61569830	rs174546	148653	T	C	0.344865	Forced expiratory volume in 1-second (FEV1), predicted
ukb-b-14540	-0.00476621	0.00130951	0.000269998	11	61569830	rs174546	454888	T	C	0.344095	Whole body water mass
ubm-a-871	0.0585	0.0161	0.000275423	11	61569830	rs174546	7916	T	C	0.34729	NODEamps25 0001
eqtl-a-ENSG00000079263	-0.0459681	0.0126484	0.000278631	11	61569830	rs174546	31300	T	C	0.330334	ENSG00000079263
ukb-b-18994	0.0039174	0.00107866	0.000280001	11	61569830	rs174546	454982	T	C	0.34409	Miserableness
eqtl-a-ENSG00000197943	-0.0459188	0.0126484	0.000282983	11	61569830	rs174546	30551	T	C	0.330334	ENSG00000197943
eqtl-a-ENSG00000114270	-0.045915	0.0126484	0.000283198	11	61569830	rs174546	31300	T	C	0.330334	ENSG00000114270
ukb-a-359	0.00938521	0.00258821	0.000287733	11	61569830	rs174546	317756	T	C	0.345032	Diastolic blood pressure automated reading
eqtl-a-ENSG00000111335	-0.0457053	0.0126485	0.000301967	11	61569830	rs174546	31300	T	C	0.330334	ENSG00000111335
eqtl-a-ENSG00000155254	0.0457002	0.0126485	0.00030267	11	61569830	rs174546	23085	T	C	0.330334	ENSG00000155254
eqtl-a-ENSG00000196549	-0.045637	0.0126485	0.000308333	11	61569830	rs174546	31300	T	C	0.330334	ENSG00000196549
ukb-b-13764	-0.00372267	0.00103237	0.000309999	11	61569830	rs174546	451893	T	C	0.344236	Long-standing illness, disability or infirmity
ebi-a-GCST005068	-0.06	0.02	0.000311738	11	61569830	rs174546	9961	T	C	#N/A	LDL cholesterol
ebi-a-GCST006907	-0.0979	0.0272	0.000316002	11	61569830	rs174546	410484	T	C	0.3355	Ischemic stroke (large artery atherosclerosis)
ukb-a-234	-0.01031	0.00286386	0.000318324	11	61569830	rs174546	110423	T	C	0.345032	Forced expiratory volume in 1-second (FEV1) predicted
ieu-a-832	-0.0618754	0.0171946	0.00032	11	61569830	rs174546	58284	T	C	#N/A	Rheumatoid arthritis
eqtl-a-ENSG00000131504	-0.0455119	0.0126485	0.000320428	11	61569830	rs174546	31086	T	C	0.330334	ENSG00000131504
eqtl-a-ENSG00000105639	0.0455094	0.0126485	0.000320671	11	61569830	rs174546	31300	T	C	0.330334	ENSG00000105639
bbj-a-73	-0.05818	0.01618	0.000323884	11	61569830	rs174546	#N/A	T	C	0.33687	Rheumatoid Arthritis
ukb-d-30130_irnt	0.00874298	0.00243243	0.000325252	11	61569830	rs174546	349856	T	C	0.345438	Monocyte count
ukb-b-16217	-0.00144086	0.000401357	0.000329997	11	61569830	rs174546	462933	T	C	0.344015	Operation code: nasal/sinus/nose surgery
ebi-a-GCST010118	-0.0298	0.0083	0.000330202	11	61569830	rs174546	433540	T	C	0.4402	Type 2 diabetes
eqtl-a-ENSG00000120437	0.0453502	0.0126486	0.000336822	11	61569830	rs174546	30511	T	C	0.330334	ENSG00000120437
eqtl-a-ENSG00000114978	-0.0453287	0.0126486	0.000338634	11	61569830	rs174546	19818	T	C	0.330334	ENSG00000114978
ukb-b-17409	-0.00466777	0.00130243	0.000340001	11	61569830	rs174546	454508	T	C	0.344092	Trunk fat-free mass
bbj-a-61	-0.01333	0.003721	0.0003404	11	61569830	rs174546	#N/A	T	C	0.3902	Serum creatinine
ubm-a-560	0.0589	0.0165	0.000346737	11	61569830	rs174546	7916	T	C	0.34729	IDP dMRI TBSS OD Posterior thalamic radiation R
eqtl-a-ENSG00000149269	-0.0452339	0.0126486	0.000348618	11	61569830	rs174546	31300	T	C	0.330334	ENSG00000149269
ukb-a-376	0.00781423	0.00218527	0.000349229	11	61569830	rs174546	106868	T	C	0.345032	Ever unenthusiastic/disinterested for a whole week
eqtl-a-ENSG00000178974	-0.0451492	0.0126486	0.000357528	11	61569830	rs174546	31300	T	C	0.330334	ENSG00000178974
ukb-d-30050_irnt	-0.00884359	0.00248387	0.000370331	11	61569830	rs174546	350472	T	C	0.34546	Mean corpuscular haemoglobin
ukb-d-30600_irnt	0.0092093	0.0025867	0.000370612	11	61569830	rs174546	315268	T	C	0.34573	Albumin
ubm-a-913	0.0551	0.0155	0.000371535	11	61569830	rs174546	7916	T	C	0.34729	NODEamps100 0022
ukb-b-12181	-0.0031049	0.000874093	0.000379997	11	61569830	rs174546	461857	T	C	0.344015	Pain type(s) experienced in last month: Headache
eqtl-a-ENSG00000152689	-0.0448497	0.0126487	0.000391417	11	61569830	rs174546	31300	T	C	0.330334	ENSG00000152689
eqtl-a-ENSG00000113758	-0.0448346	0.0126487	0.000392907	11	61569830	rs174546	31300	T	C	0.330334	ENSG00000113758
eqtl-a-ENSG00000161036	-0.0448181	0.0126487	0.000395003	11	61569830	rs174546	31300	T	C	0.330334	ENSG00000161036
ukb-d-30200_irnt	-0.00884353	0.00249759	0.000398933	11	61569830	rs174546	349861	T	C	0.345439	Neutrophill percentage
eqtl-a-ENSG00000224397	0.0447625	0.0126487	0.000401948	11	61569830	rs174546	5502	T	C	0.330334	ENSG00000224397
ukb-a-7	-0.00812761	0.0022988	0.00040694	11	61569830	rs174546	224813	T	C	0.345032	Time spent driving
eqtl-a-ENSG00000170180	0.0446968	0.0126487	0.00040994	11	61569830	rs174546	28533	T	C	0.330334	ENSG00000170180
eqtl-a-ENSG00000179041	0.044645	0.0126487	0.000416188	11	61569830	rs174546	26225	T	C	0.330334	ENSG00000179041
ukb-d-30680_raw	-0.00086238	0.00024462	0.000422961	11	61569830	rs174546	315153	T	C	0.34572	Calcium
ukb-a-540	-0.000692048	0.000196361	0.000424561	11	61569830	rs174546	337199	T	C	0.345032	Diagnoses - main ICD10: J22 Unspecified acute lower respiratory infection
ukb-b-16099	-0.00482838	0.00137042	0.000430002	11	61569830	rs174546	454805	T	C	0.344089	Leg fat-free mass (left)
bbj-a-12	0.02058	0.005846	0.0004302	11	61569830	rs174546	#N/A	T	C	0.3902	Basophil count
eqtl-a-ENSG00000117586	0.0445313	0.0126488	0.000430903	11	61569830	rs174546	31086	T	C	0.330334	ENSG00000117586
met-a-691	-0.0063	0.0018	0.000431897	11	61569830	rs174546	7217	T	C	0.3372	X-13496
met-c-932	0.036115	0.010133	0.000433002	11	61569830	rs174546	21558	T	C	0.388247	Triglycerides in small VLDL
ubm-a-1222	0.0569	0.0162	0.000436516	11	61569830	rs174546	7916	T	C	0.34729	NET100 0066
eqtl-a-ENSG00000181220	-0.044463	0.0126488	0.00043942	11	61569830	rs174546	31300	T	C	0.330334	ENSG00000181220
met-c-957	0.037403	0.010581	0.000439997	11	61569830	rs174546	18960	T	C	0.400636	Total lipids in chylomicrons and largest VLDL particles
eqtl-a-ENSG00000066136	-0.0444112	0.0126488	0.000446087	11	61569830	rs174546	31300	T	C	0.330334	ENSG00000066136
eqtl-a-ENSG00000052802	0.0444137	0.0126488	0.000446087	11	61569830	rs174546	25306	T	C	0.330334	ENSG00000052802
eqtl-a-ENSG00000164211	0.0443998	0.0126488	0.000447775	11	61569830	rs174546	31300	T	C	0.330334	ENSG00000164211
ukb-b-8837	-0.000735348	0.000209644	0.000449997	11	61569830	rs174546	462933	T	C	0.344015	Cancer code, self-reported: basal cell carcinoma
met-d-S_HDL_CE	0.0146809	0.00434876	0.000449997	11	61569830	rs174546	#N/A	T	C	0.342511	Cholesteryl esters in small HDL
eqtl-a-ENSG00000054793	0.0443644	0.0126488	0.000452845	11	61569830	rs174546	26011	T	C	0.330334	ENSG00000054793
ukb-d-30600_raw	0.023691	0.0067585	0.000456047	11	61569830	rs174546	315268	T	C	0.34573	Albumin
ukb-d-30700_raw	-0.13803	0.039428	0.000463906	11	61569830	rs174546	344104	T	C	0.3454	Creatinine
eqtl-a-ENSG00000186815	0.0442166	0.0126488	0.000472999	11	61569830	rs174546	31300	T	C	0.330334	ENSG00000186815
eqtl-a-ENSG00000169715	-0.0441888	0.0126489	0.000476552	11	61569830	rs174546	26011	T	C	0.330334	ENSG00000169715
ukb-b-12040	-0.00106948	0.000306054	0.000479999	11	61569830	rs174546	462933	T	C	0.344015	Non-cancer illness code, self-reported: deep venous thrombosis (dvt)
ukb-a-443	-0.00126822	0.000363358	0.000482559	11	61569830	rs174546	336782	T	C	0.345032	Blood clot DVT bronchitis emphysema asthma rhinitis eczema allergy diagnosed by doctor: Blood clot in the leg (DVT)
bbj-a-37	0.01365	0.003913	0.000484005	11	61569830	rs174546	#N/A	T	C	0.3902	Mean arterial pressure
eqtl-a-ENSG00000137843	-0.0441344	0.0126489	0.000484105	11	61569830	rs174546	31300	T	C	0.330334	ENSG00000137843
ukb-d-30680_irnt	-0.0090888	0.0026063	0.000488225	11	61569830	rs174546	315153	T	C	0.34572	Calcium
ukb-b-6848	0.00662464	0.00189926	0.000490004	11	61569830	rs174546	149899	T	C	0.343737	Ever depressed for a whole week
ukb-b-11411	-0.00107895	0.000309877	0.0005	11	61569830	rs174546	462013	T	C	0.344022	Blood clot, DVT, bronchitis, emphysema, asthma, rhinitis, eczema, allergy diagnosed by doctor: Blood clot in the leg (DVT)
met-a-360	0.0061	0.0018	0.000511906	11	61569830	rs174546	7037	T	C	0.3368	Gamma-glutamyltyrosine
eqtl-a-ENSG00000058091	-0.0439183	0.0126489	0.000516214	11	61569830	rs174546	31086	T	C	0.330334	ENSG00000058091
ukb-b-13184	-0.0036744	0.00105867	0.000519996	11	61569830	rs174546	460376	T	C	0.344038	Types of physical activity in last 4 weeks: Heavy DIY (eg: weeding, lawn mowing, carpentry, digging)
ukb-b-9685	-0.00450757	0.00129823	0.000519996	11	61569830	rs174546	454463	T	C	0.344092	Trunk predicted mass
eqtl-a-ENSG00000122122	-0.043869	0.0126489	0.000523564	11	61569830	rs174546	9188	T	C	0.330334	ENSG00000122122
ukb-e-30150_CSA	-0.07578	0.02185	0.000523697	11	61569830	rs174546	#N/A	T	C	0.8362	Eosinophill count
eqtl-a-ENSG00000101162	0.0438627	0.0126489	0.000525134	11	61569830	rs174546	31046	T	C	0.330334	ENSG00000101162
eqtl-a-ENSG00000116729	-0.043821	0.0126489	0.000531019	11	61569830	rs174546	31086	T	C	0.330334	ENSG00000116729
ieu-a-1004	-0.07	0.02	0.000539995	11	61569830	rs174546	69360	T	C	0.37	Age at menopause
eqtl-a-ENSG00000188822	-0.0437578	0.012649	0.000540978	11	61569830	rs174546	31300	T	C	0.330334	ENSG00000188822
eqtl-a-ENSG00000155313	-0.0437237	0.012649	0.000546626	11	61569830	rs174546	31300	T	C	0.330334	ENSG00000155313
eqtl-a-ENSG00000250651	0.0436858	0.012649	0.000553159	11	61569830	rs174546	3831	T	C	0.330334	ENSG00000250651
eqtl-a-ENSG00000247626	0.0436656	0.012649	0.000556455	11	61569830	rs174546	31260	T	C	0.330334	ENSG00000247626
ieu-a-996	0.0657484	0.0190467	0.000560003	11	61569830	rs174546	34869	T	C	0.342801	Eczema
ukb-a-355	0.014503	0.00420339	0.000560364	11	61569830	rs174546	55742	T	C	0.345032	Number of pregnancy terminations
ukb-b-2634	-0.0198934	0.00577083	0.000569994	11	61569830	rs174546	182778	T	C	0.34253	Duration of heavy DIY
met-a-306	0.0031	0.0009	0.000572506	11	61569830	rs174546	7351	T	C	0.3386	Leucine
eqtl-a-ENSG00000158825	-0.0435556	0.012649	0.000574024	11	61569830	rs174546	31300	T	C	0.330334	ENSG00000158825
met-c-953	-0.036665	0.010505	0.000581005	11	61569830	rs174546	19273	T	C	0.400252	Total lipids in very small VLDL
eqtl-a-ENSG00000197535	-0.0434305	0.012649	0.000595621	11	61569830	rs174546	31300	T	C	0.330334	ENSG00000197535
ukb-d-30710_irnt	-0.0086262	0.0025129	0.000597613	11	61569830	rs174546	343524	T	C	0.34533	C-reactive protein
ebi-a-GCST90002359	0.053049	0.015448	0.000597998	11	61569830	rs174546	9367	T	C	0.436974	Platelet count
eqtl-a-ENSG00000225370	0.0434153	0.012649	0.000598715	11	61569830	rs174546	4677	T	C	0.330334	ENSG00000225370
eqtl-a-ENSG00000259562	0.0434014	0.012649	0.000600925	11	61569830	rs174546	10577	T	C	0.330334	ENSG00000259562
ebi-a-GCST004617	-0.0128785	0.00375346	0.000601105	11	61569830	rs174546	170536	T	C	0.3448	Eosinophil percentage of granulocytes
ubm-a-2677	0.0411	0.012	0.00060256	11	61569830	rs174546	7916	T	C	0.34729	volume Right-Cerebellum-Cortex
ukb-b-13346	-0.0022196	0.000648014	0.00061	11	61569830	rs174546	460389	T	C	0.344068	Fractured/broken bones in last 5 years
eqtl-a-ENSG00000175727	0.0432965	0.0126491	0.000619798	11	61569830	rs174546	14263	T	C	0.330334	ENSG00000175727
eqtl-a-ENSG00000171490	0.0432826	0.0126491	0.000622544	11	61569830	rs174546	31300	T	C	0.330334	ENSG00000171490
ubm-a-897	0.0555	0.0162	0.000630957	11	61569830	rs174546	7916	T	C	0.34729	NODEamps100 0006
ubm-a-928	0.0536	0.0157	0.000630957	11	61569830	rs174546	7916	T	C	0.34729	NODEamps100 0037
eqtl-a-ENSG00000160856	-0.0432093	0.0126491	0.000635024	11	61569830	rs174546	30337	T	C	0.330334	ENSG00000160856
eqtl-a-ENSG00000259081	0.0431107	0.0126491	0.00065441	11	61569830	rs174546	4677	T	C	0.330334	ENSG00000259081
met-c-922	0.035907	0.010468	0.000658006	11	61569830	rs174546	19273	T	C	0.400252	Concentration of small HDL particles
ebi-a-GCST003724	0.0795	0.0231	0.000663193	11	61569830	rs174546	34950	T	C	0.3383	Bipolar disorder
ukb-b-11075	-0.00346232	0.00101753	0.000669993	11	61569830	rs174546	461384	T	C	0.34401	Mineral and other dietary supplements: Fish oil (including cod liver oil)
ukb-b-3793	-0.00670438	0.00197056	0.000669993	11	61569830	rs174546	310555	T	C	0.344084	Time spent driving
eqtl-a-ENSG00000184106	0.0430223	0.0126491	0.000670903	11	61569830	rs174546	26437	T	C	0.330334	ENSG00000184106
ukb-a-65	-0.00122107	0.000359385	0.000679751	11	61569830	rs174546	337159	T	C	0.345032	Non-cancer illness code self-reported: deep venous thrombosis (dvt)
ukb-b-7992	0.00740231	0.00217773	0.000680002	11	61569830	rs174546	436424	T	C	0.343877	Diastolic blood pressure, automated reading
eqtl-a-ENSG00000106829	-0.04293	0.0126492	0.000688795	11	61569830	rs174546	31086	T	C	0.330334	ENSG00000106829
eqtl-a-ENSG00000110934	-0.0429262	0.0126492	0.000689303	11	61569830	rs174546	14263	T	C	0.330334	ENSG00000110934
ukb-b-14598	-0.00369422	0.00108868	0.000690001	11	61569830	rs174546	455026	T	C	0.344187	Intended management of patient (recoded): No overnight hospital stay
ubm-a-904	0.0527	0.0155	0.000691831	11	61569830	rs174546	7916	T	C	0.34729	NODEamps100 0013
ukb-a-310	-0.00434034	0.00127946	0.000693075	11	61569830	rs174546	336330	T	C	0.345032	Taking other prescription medications
eqtl-a-ENSG00000136754	-0.0428617	0.0126492	0.000702506	11	61569830	rs174546	31300	T	C	0.330334	ENSG00000136754
ieu-b-39	0.0621	0.0183	0.000705099	11	61569830	rs174546	745858	T	C	0.3417	diastolic blood pressure
ubm-a-241	-0.0569	0.0168	0.000707946	11	61569830	rs174546	7916	T	C	0.34729	IDP dMRI TBSS FA Uncinate fasciculus L
eqtl-a-ENSG00000167994	0.0428251	0.0126492	0.000710755	11	61569830	rs174546	31300	T	C	0.330334	ENSG00000167994
ukb-b-3798	-0.000596034	0.000176194	0.000719996	11	61569830	rs174546	460340	T	C	0.344061	Fractured bone site(s): Leg
ukb-d-20547_1	0.00596854	0.00176662	0.000729071	11	61569830	rs174546	117763	T	C	0.346348	Activities undertaken to treat depression: Talking therapies, such as psychotherapy, counselling, group therapy or CBT
ukb-b-2122	-0.0109759	0.00324938	0.000729995	11	61569830	rs174546	146226	T	C	0.343776	Ankle spacing width (left)
eqtl-a-ENSG00000267427	0.0427278	0.0126492	0.000730685	11	61569830	rs174546	8269	T	C	0.330334	ENSG00000267427
met-a-659	0.0093	0.0028	0.000734497	11	61569830	rs174546	5207	T	C	0.3403	Gamma-glutamylisoleucine*
eqtl-a-ENSG00000111644	0.0426873	0.0126492	0.000739231	11	61569830	rs174546	31300	T	C	0.330334	ENSG00000111644
eqtl-a-ENSG00000129116	0.0426848	0.0126492	0.000739776	11	61569830	rs174546	31300	T	C	0.330334	ENSG00000129116
eqtl-a-ENSG00000254126	-0.0426456	0.0126492	0.000747326	11	61569830	rs174546	5502	T	C	0.330334	ENSG00000254126
eqtl-a-ENSG00000164168	-0.0426444	0.0126492	0.000747877	11	61569830	rs174546	25812	T	C	0.330334	ENSG00000164168
ukb-b-19994	-0.0156996	0.00465635	0.000749998	11	61569830	rs174546	99380	T	C	0.344275	Spherical power (right)
ukb-b-8707	-0.000604943	0.000179402	0.000749998	11	61569830	rs174546	463010	T	C	0.344017	Diagnoses - main ICD10: J22 Unspecified acute lower respiratory infection
ukb-b-744	-0.000756605	0.000224486	0.000749998	11	61569830	rs174546	463010	T	C	0.344017	Operative procedures - secondary OPCS: Z49.4 Skin of back
ukb-b-7211	-0.000401091	0.000118935	0.000749998	11	61569830	rs174546	463010	T	C	0.344017	Diagnoses - main ICD10: J33.9 Nasal polyp, unspecified
eqtl-a-ENSG00000137267	0.0425799	0.0126492	0.000762114	11	61569830	rs174546	19309	T	C	0.330334	ENSG00000137267
ebi-a-GCST005845	-0.0206827	0.00615695	0.000779992	11	61569830	rs174546	54137	T	C	#N/A	Heart rate increase in response to exercise
ukb-a-448	-0.00390941	0.0011636	0.000780297	11	61569830	rs174546	180203	T	C	0.345032	Medication for cholesterol blood pressure diabetes or take exogenous hormones: Cholesterol lowering medication
eqtl-a-ENSG00000260467	0.0424725	0.0126493	0.000786213	11	61569830	rs174546	4994	T	C	0.330334	ENSG00000260467
ukb-a-402	-0.00335513	0.00100006	0.000793981	11	61569830	rs174546	334070	T	C	0.345032	Qualifications: NVQ or HND or HNC or equivalent
eqtl-a-ENSG00000172367	-0.042408	0.0126493	0.000799982	11	61569830	rs174546	31086	T	C	0.330334	ENSG00000172367
ukb-b-16866	-0.00241383	0.000721281	0.000819993	11	61569830	rs174546	462933	T	C	0.344015	Treatment/medication code: ibuprofen
eqtl-a-ENSG00000132185	-0.0422791	0.0126493	0.000830577	11	61569830	rs174546	31300	T	C	0.330334	ENSG00000132185
ubm-a-834	0.0552	0.0165	0.000831764	11	61569830	rs174546	7916	T	C	0.34729	IDP dMRI ProbtrackX OD ml l
met-c-891	0.03436	0.010202	0.000831994	11	61569830	rs174546	21239	T	C	0.388441	Phospholipids in large VLDL
ukb-b-7178	-0.00618167	0.0018514	0.000840001	11	61569830	rs174546	112583	T	C	0.345797	Doctor diagnosed hayfever or allergic rhinitis
met-d-Phe	0.014503	0.00434251	0.000840001	11	61569830	rs174546	#N/A	T	C	0.342521	Phenylalanine
ieu-b-102	0.0151	0.0045	0.000855697	11	61569830	rs174546	#N/A	T	C	0.3422	Major depression
ukb-b-19520	-0.00433602	0.00130083	0.000860003	11	61569830	rs174546	454753	T	C	0.344093	Arm fat-free mass (right)
eqtl-a-ENSG00000266786	-0.0421413	0.0126494	0.000863475	11	61569830	rs174546	3831	T	C	0.330334	ENSG00000266786
eqtl-a-ENSG00000179218	-0.0421426	0.0126494	0.000863475	11	61569830	rs174546	31300	T	C	0.330334	ENSG00000179218
eqtl-a-ENSG00000160180	-0.0421325	0.0126494	0.000865346	11	61569830	rs174546	31300	T	C	0.330334	ENSG00000160180
eqtl-a-ENSG00000230191	-0.042135	0.0126494	0.000865346	11	61569830	rs174546	4339	T	C	0.330334	ENSG00000230191
ukb-d-30180_irnt	0.0082246	0.00247099	0.000873373	11	61569830	rs174546	349861	T	C	0.345439	Lymphocyte percentage
ukb-a-274	0.00538186	0.00161738	0.000876294	11	61569830	rs174546	331296	T	C	0.345032	Leg fat percentage (right)
eqtl-a-ENSG00000135114	-0.0420453	0.0126494	0.00088736	11	61569830	rs174546	31300	T	C	0.330334	ENSG00000135114
met-d-Val	0.0140294	0.0042229	0.00089	11	61569830	rs174546	#N/A	T	C	0.342496	Valine
ubm-a-1811	-0.0553	0.0166	0.000891251	11	61569830	rs174546	7916	T	C	0.34729	NET100 0655
prot-a-2399	-0.0858	0.0258	0.000891251	11	61569830	rs174546	3301	T	C	0.33686	PH and SEC7 domain-containing protein 2
eqtl-a-ENSG00000143878	-0.0420212	0.0126494	0.0008931	11	61569830	rs174546	31300	T	C	0.330334	ENSG00000143878
ebi-a-GCST90002365	0.051457	0.015511	0.000912998	11	61569830	rs174546	9302	T	C	0.437665	Red blood cell count
eqtl-a-ENSG00000257511	0.0419391	0.0126494	0.000915124	11	61569830	rs174546	5502	T	C	0.330334	ENSG00000257511
ukb-a-262	-0.00480605	0.00145002	0.000918269	11	61569830	rs174546	336617	T	C	0.345032	Falls in the last year
eqtl-a-ENSG00000267060	0.0418986	0.0126494	0.000925657	11	61569830	rs174546	7444	T	C	0.330334	ENSG00000267060
met-c-858	-0.041662	0.012485	0.000928004	11	61569830	rs174546	13497	T	C	0.402946	Free cholesterol
ukb-b-4958	0.012136	0.00366401	0.000929994	11	61569830	rs174546	78392	T	C	0.342659	Number of pregnancy terminations
eqtl-a-ENSG00000148634	-0.0418279	0.0126494	0.00094367	11	61569830	rs174546	31086	T	C	0.330334	ENSG00000148634
ubm-a-1830	0.0548	0.0166	0.000954993	11	61569830	rs174546	7916	T	C	0.34729	NET100 0674
eqtl-a-ENSG00000159339	-0.0417823	0.0126494	0.000955873	11	61569830	rs174546	31300	T	C	0.330334	ENSG00000159339
eqtl-a-ENSG00000137563	-0.0417773	0.0126494	0.00095726	11	61569830	rs174546	31086	T	C	0.330334	ENSG00000137563
eqtl-a-ENSG00000012124	-0.0417027	0.0126495	0.000977935	11	61569830	rs174546	31300	T	C	0.330334	ENSG00000012124
eqtl-a-ENSG00000167264	-0.0417015	0.0126495	0.000977935	11	61569830	rs174546	23458	T	C	0.330334	ENSG00000167264
prot-c-2962_50_2	0.1568	0.0474289	0.00097931	11	61569830	rs174546	996	T	C	#N/A	PTHrP
ukb-b-3549	0.0155639	0.00474019	0.001	11	61569830	rs174546	95998	T	C	0.344268	3mm strong meridian angle (left)
ukb-b-15378	0.00460904	0.00140063	0.001	11	61569830	rs174546	248845	T	C	0.343607	Had other major operations
met-d-S_VLDL_P	0.0144726	0.00428537	0.001	11	61569830	rs174546	#N/A	T	C	0.342511	Concentration of small VLDL particles
met-c-960	0.033515	0.010138	0.001003	11	61569830	rs174546	21540	T	C	0.388332	Triglycerides in chylomicrons and largest VLDL particles
eqtl-a-ENSG00000204439	-0.0416003	0.0126495	0.00100614	11	61569830	rs174546	14263	T	C	0.330334	ENSG00000204439
eqtl-a-ENSG00000264878	0.04157	0.0126495	0.0010155	11	61569830	rs174546	3831	T	C	0.330334	ENSG00000264878
eqtl-a-ENSG00000160284	0.041551	0.0126495	0.00102054	11	61569830	rs174546	25306	T	C	0.330334	ENSG00000160284
eqtl-a-ENSG00000131401	0.0415435	0.0126495	0.00102273	11	61569830	rs174546	26011	T	C	0.330334	ENSG00000131401
eqtl-a-ENSG00000093217	0.0414537	0.0126495	0.00104916	11	61569830	rs174546	31260	T	C	0.330334	ENSG00000093217
ubm-a-881	0.0522	0.016	0.00107152	11	61569830	rs174546	7916	T	C	0.34729	NODEamps25 0011
ukb-a-330	-0.0139741	0.00427307	0.00107488	11	61569830	rs174546	75135	T	C	0.345032	Number of unsuccessful stop-smoking attempts
prot-c-2843_13_2	0.156	0.04759	0.00108201	11	61569830	rs174546	996	T	C	#N/A	SPINT2
eqtl-a-ENSG00000164008	0.0413324	0.0126495	0.0010854	11	61569830	rs174546	31300	T	C	0.330334	ENSG00000164008
eqtl-a-ENSG00000260132	-0.0413172	0.0126495	0.00108923	11	61569830	rs174546	3831	T	C	0.330334	ENSG00000260132
eqtl-a-ENSG00000161980	-0.0412995	0.0126495	0.00109464	11	61569830	rs174546	26225	T	C	0.330334	ENSG00000161980
ukb-b-19456	-0.0032	0.000981018	0.00109999	11	61569830	rs174546	402899	T	C	0.343972	Illnesses of father: High blood pressure
ukb-b-8888	-0.00255144	0.000781646	0.00109999	11	61569830	rs174546	457547	T	C	0.343982	Medication for pain relief, constipation, heartburn: Ibuprofen (e.g. Nurofen)
ukb-b-11085	0.00354212	0.00108948	0.00109999	11	61569830	rs174546	457547	T	C	0.343982	Medication for pain relief, constipation, heartburn: None of the above
ukb-b-17836	-0.000770009	0.000235077	0.00109999	11	61569830	rs174546	462933	T	C	0.344015	Treatment/medication code: seretide 50 evohaler
ukb-b-15074	-0.000403975	0.000123663	0.00109999	11	61569830	rs174546	463010	T	C	0.344017	Operative procedures - main OPCS: C12.4 Curettage of lesion of eyelid
ukb-a-493	0.00412333	0.00126491	0.00111504	11	61569830	rs174546	336314	T	C	0.345032	Mineral and other dietary supplements: None of the above
eqtl-a-ENSG00000168040	-0.0411946	0.0126496	0.00112676	11	61569830	rs174546	31300	T	C	0.330334	ENSG00000168040
ukb-e-20003_p101_AFR	1.129	0.3468	0.00112899	11	61569830	rs174546	#N/A	T	C	0.97288	Treatment/medication code
ukb-a-459	0.00384788	0.00118329	0.00114665	11	61569830	rs174546	335591	T	C	0.345032	Vitamin and mineral supplements: None of the above
met-a-738	-0.0101	0.0031	0.001158	11	61569830	rs174546	4317	T	C	0.3272	N-Butyl Oleate
eqtl-a-ENSG00000133106	-0.0410631	0.0126496	0.00116958	11	61569830	rs174546	30551	T	C	0.330334	ENSG00000133106
prot-a-2093	-0.0838	0.0258	0.0011749	11	61569830	rs174546	3301	T	C	0.33686	Nuclear receptor-binding protein
eqtl-a-ENSG00000100106	-0.0410151	0.0126496	0.00118528	11	61569830	rs174546	31300	T	C	0.330334	ENSG00000100106
eqtl-a-ENSG00000184613	0.0410176	0.0126496	0.00118528	11	61569830	rs174546	31300	T	C	0.330334	ENSG00000184613
ukb-b-8348	-0.000445942	0.000137501	0.0012	11	61569830	rs174546	463010	T	C	0.344017	Diagnoses - secondary ICD10: K62.1 Rectal polyp
ukb-b-671	-0.00797184	0.00246046	0.0012	11	61569830	rs174546	364083	T	C	0.344102	Interpolated Year when operation took place
met-d-XL_VLDL_PL_pct	-0.0129069	0.00434594	0.0012	11	61569830	rs174546	#N/A	T	C	0.342828	Phospholipids to total lipids ratio in very large VLDL
ukb-d-20499	0.00671186	0.00207398	0.00121155	11	61569830	rs174546	117677	T	C	0.346346	Ever sought or received professional help for mental distress
ukb-a-22	-0.00681704	0.00210972	0.00123262	11	61569830	rs174546	337159	T	C	0.345032	Number of self-reported non-cancer illnesses
eqtl-a-ENSG00000236991	0.0408647	0.0126496	0.00123618	11	61569830	rs174546	4360	T	C	0.330334	ENSG00000236991
eqtl-a-ENSG00000188785	0.0408558	0.0126496	0.00123965	11	61569830	rs174546	31300	T	C	0.330334	ENSG00000188785
eqtl-a-ENSG00000023445	-0.0408407	0.0126497	0.00124311	11	61569830	rs174546	31300	T	C	0.330334	ENSG00000023445
ukb-d-I9_VTE	-0.00089578	0.000277909	0.00126742	11	61569830	rs174546	361194	T	C	0.345415	Venous thromboembolism
eqtl-a-ENSG00000196664	-0.0407471	0.0126497	0.00127565	11	61569830	rs174546	9188	T	C	0.330334	ENSG00000196664
ebi-a-GCST90001544	-0.08815	0.02735	0.00128	11	61569830	rs174546	3427	T	C	0.2914	Effector Memory CD4+ T cell %T cell
ukb-a-19	-0.003314	0.00102907	0.00128035	11	61569830	rs174546	305723	T	C	0.345032	Exposure to tobacco smoke at home
ubm-a-1233	0.0534	0.0166	0.00128825	11	61569830	rs174546	7916	T	C	0.34729	NET100 0077
ubm-a-937	0.0495	0.0154	0.00128825	11	61569830	rs174546	7916	T	C	0.34729	NODEamps100 0046
ubm-a-240	-0.0538	0.0167	0.00128825	11	61569830	rs174546	7916	T	C	0.34729	IDP dMRI TBSS FA Uncinate fasciculus R
ebi-a-GCST004632	0.0120257	0.00373673	0.00129	11	61569830	rs174546	171748	T	C	0.3448	Lymphocyte percentage of white cells
eqtl-a-ENSG00000185245	0.04067	0.0126497	0.00130446	11	61569830	rs174546	31300	T	C	0.330334	ENSG00000185245
eqtl-a-ENSG00000138722	0.040665	0.0126497	0.00130626	11	61569830	rs174546	31300	T	C	0.330334	ENSG00000138722
eqtl-a-ENSG00000113088	-0.0405879	0.0126497	0.00133383	11	61569830	rs174546	31300	T	C	0.330334	ENSG00000113088
eqtl-a-ENSG00000117281	-0.040579	0.0126497	0.0013366	11	61569830	rs174546	14263	T	C	0.330334	ENSG00000117281
eqtl-a-ENSG00000168765	0.0405714	0.0126497	0.00134032	11	61569830	rs174546	26011	T	C	0.330334	ENSG00000168765
eqtl-a-ENSG00000175137	-0.0405664	0.0126497	0.00134128	11	61569830	rs174546	31300	T	C	0.330334	ENSG00000175137
eqtl-a-ENSG00000230295	0.0405563	0.0126497	0.00134595	11	61569830	rs174546	4656	T	C	0.330334	ENSG00000230295
met-a-742	0.006	0.0019	0.001385	11	61569830	rs174546	6552	T	C	0.3404	Succinylcarnitine
met-c-951	0.032875	0.010205	0.00141299	11	61569830	rs174546	21237	T	C	0.388451	Phospholipids in very large VLDL
ubm-a-887	0.05	0.0157	0.00144544	11	61569830	rs174546	7916	T	C	0.34729	NODEamps25 0017
ebi-a-GCST004616	0.0120005	0.00377043	0.00145902	11	61569830	rs174546	164433	T	C	0.3456	Platelet distribution width
eqtl-a-ENSG00000172927	0.0402541	0.0126498	0.0014616	11	61569830	rs174546	31086	T	C	0.330334	ENSG00000172927
ukb-a-409	-0.00443315	0.00139527	0.00148689	11	61569830	rs174546	177550	T	C	0.345032	Transport type for commuting to job workplace: Car/motor vehicle
eqtl-a-ENSG00000196531	0.0401669	0.0126498	0.00149734	11	61569830	rs174546	14263	T	C	0.330334	ENSG00000196531
eqtl-a-ENSG00000166444	-0.0401606	0.0126498	0.00149837	11	61569830	rs174546	31300	T	C	0.330334	ENSG00000166444
ukb-b-16446	-0.00437606	0.00137468	0.0015	11	61569830	rs174546	454874	T	C	0.344099	Basal metabolic rate
ukb-b-10248	-0.000788001	0.000248126	0.0015	11	61569830	rs174546	463010	T	C	0.344017	Type of cancer: ICD10: C44.3 Skin of other and unspecified parts of face
met-d-M_VLDL_PL	-0.012948	0.00433445	0.0015	11	61569830	rs174546	#N/A	T	C	0.342511	Phospholipids in medium VLDL
ebi-a-GCST004631	0.0115566	0.00364236	0.00151001	11	61569830	rs174546	171996	T	C	0.3448	Basophil percentage of white cells
eqtl-a-ENSG00000178105	0.0401025	0.0126498	0.00152335	11	61569830	rs174546	31300	T	C	0.330334	ENSG00000178105
ubm-a-883	0.0516	0.0163	0.00154882	11	61569830	rs174546	7916	T	C	0.34729	NODEamps25 0013
ieu-a-966	-0.0606549	0.017708	0.00156401	11	61569830	rs174546	27209	T	C	0.334744	Lung cancer
ukb-a-308	-0.00239005	0.000756035	0.00157087	11	61569830	rs174546	335587	T	C	0.345032	Fractured/broken bones in last 5 years
eqtl-a-ENSG00000162881	-0.0399874	0.0126498	0.00157119	11	61569830	rs174546	31300	T	C	0.330334	ENSG00000162881
eqtl-a-ENSG00000041353	0.0399723	0.0126498	0.00157877	11	61569830	rs174546	30872	T	C	0.330334	ENSG00000041353
bbj-a-74	-0.04355	0.01379	0.00158902	11	61569830	rs174546	#N/A	T	C	0.34869	Rheumatoid Arthritis
met-c-909	0.03231	0.010137	0.00159901	11	61569830	rs174546	21551	T	C	0.38828	Total cholesterol in medium VLDL
ebi-a-GCST002318	-0.040822	0.01052	0.0016	11	61569830	rs174546	57284	T	C	#N/A	Rheumatoid arthritis
ieu-a-833	-0.040822	0.0133592	0.0016	11	61569830	rs174546	58284	T	C	#N/A	Rheumatoid arthritis
eqtl-a-ENSG00000096070	-0.0399002	0.0126499	0.00160827	11	61569830	rs174546	26225	T	C	0.330334	ENSG00000096070
eqtl-a-ENSG00000143799	-0.0398737	0.0126499	0.00162047	11	61569830	rs174546	31300	T	C	0.330334	ENSG00000143799
ebi-a-GCST005843	-0.0292	0.0093	0.001637	11	61569830	rs174546	440328	T	C	0.342	Ischemic stroke
ieu-a-275	0.0085	0.0025	0.00163999	11	61569830	rs174546	41263	T	C	#N/A	Red blood cell count
eqtl-a-ENSG00000136942	0.0398244	0.0126499	0.00164278	11	61569830	rs174546	11496	T	C	0.330334	ENSG00000136942
eqtl-a-ENSG00000122359	-0.0398206	0.0126499	0.00164392	11	61569830	rs174546	31300	T	C	0.330334	ENSG00000122359
eqtl-a-ENSG00000177628	-0.039813	0.0126499	0.00164729	11	61569830	rs174546	14263	T	C	0.330334	ENSG00000177628
ieu-a-801	0.076881	0.0244	0.00164801	11	61569830	rs174546	16731	T	C	0.3667	Bipolar disorder
ubm-a-884	0.0499	0.0159	0.00165959	11	61569830	rs174546	7916	T	C	0.34729	NODEamps25 0014
prot-a-2760	-0.0812	0.0258	0.00165959	11	61569830	rs174546	3301	T	C	0.33686	Sodium-coupled monocarboxylate transporter 1
eqtl-a-ENSG00000170017	-0.0397624	0.0126499	0.00166998	11	61569830	rs174546	31300	T	C	0.330334	ENSG00000170017
eqtl-a-ENSG00000171954	-0.0397624	0.0126499	0.00166998	11	61569830	rs174546	31300	T	C	0.330334	ENSG00000171954
bbj-a-59	0.04105	0.01306	0.00167001	11	61569830	rs174546	#N/A	T	C	0.3902	Zinc sulfate turbidity test
eqtl-a-ENSG00000172005	0.0397561	0.0126499	0.00167456	11	61569830	rs174546	31086	T	C	0.330334	ENSG00000172005
eqtl-a-ENSG00000182952	-0.0397523	0.0126499	0.00167456	11	61569830	rs174546	14263	T	C	0.330334	ENSG00000182952
eqtl-a-ENSG00000120868	-0.0397447	0.0126499	0.00167799	11	61569830	rs174546	31300	T	C	0.330334	ENSG00000120868
eqtl-a-ENSG00000148481	-0.0397397	0.0126499	0.00168027	11	61569830	rs174546	30551	T	C	0.330334	ENSG00000148481
eqtl-a-ENSG00000260916	-0.0396992	0.0126499	0.00169871	11	61569830	rs174546	31300	T	C	0.330334	ENSG00000260916
ukb-b-16886	-0.00279172	0.000891151	0.0017	11	61569830	rs174546	460491	T	C	0.344009	Types of transport used (excluding work): Car/motor vehicle
ukb-b-4080	-0.00748173	0.00237836	0.0017	11	61569830	rs174546	265753	T	C	0.343719	Ankle spacing width
ebi-a-GCST001791	0.019	0.0057	0.0017151	11	61569830	rs174546	110347	T	C	#N/A	Urate levels
ebi-a-GCST001791	0.019	0.0057	0.0017151	11	61569830	rs174546	110347	T	C	#N/A	Urate levels
ieu-a-1055	0.019	0.0057	0.0017151	11	61569830	rs174546	110227	T	C	#N/A	Urate
eqtl-a-ENSG00000197476	-0.0396512	0.0126499	0.00172088	11	61569830	rs174546	4339	T	C	0.330334	ENSG00000197476
eqtl-a-ENSG00000205664	0.039655	0.0126499	0.00172088	11	61569830	rs174546	5502	T	C	0.330334	ENSG00000205664
eqtl-a-ENSG00000148426	0.0396449	0.0126499	0.0017256	11	61569830	rs174546	25266	T	C	0.330334	ENSG00000148426
eqtl-a-ENSG00000106537	-0.0396183	0.0126499	0.0017362	11	61569830	rs174546	31260	T	C	0.330334	ENSG00000106537
eqtl-a-ENSG00000152270	0.0395235	0.0126499	0.00178168	11	61569830	rs174546	31300	T	C	0.330334	ENSG00000152270
eqtl-a-ENSG00000040341	-0.0394932	0.01265	0.00179506	11	61569830	rs174546	31300	T	C	0.330334	ENSG00000040341
ukb-b-4094	-0.00933568	0.00298876	0.00179999	11	61569830	rs174546	456972	T	C	0.344127	Length of mobile phone use
eqtl-a-ENSG00000196704	-0.0394704	0.01265	0.00180605	11	61569830	rs174546	9188	T	C	0.330334	ENSG00000196704
eqtl-a-ENSG00000117601	-0.0394704	0.01265	0.0018073	11	61569830	rs174546	30475	T	C	0.330334	ENSG00000117601
eqtl-a-ENSG00000189159	-0.0394502	0.01265	0.00181589	11	61569830	rs174546	31086	T	C	0.330334	ENSG00000189159
eqtl-a-ENSG00000157445	0.0394451	0.01265	0.00181958	11	61569830	rs174546	31300	T	C	0.330334	ENSG00000157445
eqtl-a-ENSG00000162367	0.0394034	0.01265	0.00184069	11	61569830	rs174546	31300	T	C	0.330334	ENSG00000162367
eqtl-a-ENSG00000103266	-0.0393971	0.01265	0.00184196	11	61569830	rs174546	14263	T	C	0.330334	ENSG00000103266
met-a-614	0.0157	0.005	0.001842	11	61569830	rs174546	5534	T	C	0.3335	X-12465
eqtl-a-ENSG00000231841	0.0393984	0.01265	0.00184319	11	61569830	rs174546	24458	T	C	0.330334	ENSG00000231841
eqtl-a-ENSG00000184451	0.0393503	0.01265	0.00186707	11	61569830	rs174546	31300	T	C	0.330334	ENSG00000184451
ukb-e-20003_p118_CSA	-0.1739	0.05591	0.00187202	11	61569830	rs174546	#N/A	T	C	0.8329	Treatment/medication code
eqtl-a-ENSG00000165682	0.0393263	0.01265	0.00187975	11	61569830	rs174546	31300	T	C	0.330334	ENSG00000165682
eqtl-a-ENSG00000174173	-0.0393187	0.01265	0.00188231	11	61569830	rs174546	25306	T	C	0.330334	ENSG00000174173
ebi-a-GCST006867	-0.0236	0.0076	0.00188799	11	61569830	rs174546	62892	T	C	0.342283	Type 2 diabetes
ukb-b-2084	0.00420271	0.00135472	0.00189998	11	61569830	rs174546	462302	T	C	0.344026	Number of correct matches in round
ukb-b-4655	-0.0120051	0.00386846	0.00189998	11	61569830	rs174546	328320	T	C	0.344057	Frequency of walking for pleasure in last 4 weeks
ukb-b-16698	-0.00401909	0.00129646	0.00189998	11	61569830	rs174546	454746	T	C	0.344094	Arm predicted mass (right)
eqtl-a-ENSG00000252577	0.0392644	0.01265	0.00191051	11	61569830	rs174546	19066	T	C	0.330334	ENSG00000252577
ukb-a-515	-0.0140221	0.00451878	0.00191549	11	61569830	rs174546	240924	T	C	0.345032	Frequency of walking for pleasure in last 4 weeks
eqtl-a-ENSG00000240505	-0.0392403	0.01265	0.00192088	11	61569830	rs174546	31300	T	C	0.330334	ENSG00000240505
ebi-a-GCST90001543	-0.08665	0.02795	0.00195101	11	61569830	rs174546	3427	T	C	0.2914	Effector Memory CD4+ T cell %CD4+ T cell
ukb-d-L72	-0.00103776	0.000335113	0.00195682	11	61569830	rs174546	361194	T	C	0.345415	Diagnoses - main ICD10: L72 Follicular cysts of skin and subcutaneous tissue
eqtl-a-ENSG00000121552	-0.0391658	0.01265	0.0019602	11	61569830	rs174546	31300	T	C	0.330334	ENSG00000121552
met-a-697	0.008	0.0026	0.00196101	11	61569830	rs174546	7007	T	C	0.3349	2-methylbutyroylcarnitine
eqtl-a-ENSG00000172936	-0.039143	0.01265	0.0019721	11	61569830	rs174546	31300	T	C	0.330334	ENSG00000172936
eqtl-a-ENSG00000073910	-0.0391405	0.01265	0.00197342	11	61569830	rs174546	31300	T	C	0.330334	ENSG00000073910
eqtl-a-ENSG00000143178	-0.0391329	0.01265	0.00197742	11	61569830	rs174546	31086	T	C	0.330334	ENSG00000143178
ukb-b-1215	-0.000364901	0.000118007	0.002	11	61569830	rs174546	463010	T	C	0.344017	PCT where patients GP was registered: EREWASH PCT
ukb-b-10810	-0.00100138	0.000323788	0.002	11	61569830	rs174546	463010	T	C	0.344017	Operative procedures - main OPCS: S06.5 Excision of lesion of skin of head or neck NEC
met-d-S_LDL_C_pct	-0.0138836	0.00435976	0.002	11	61569830	rs174546	#N/A	T	C	0.342511	Cholesterol to total lipids ratio in small LDL
ukb-a-312	-0.0205055	0.00663588	0.00200134	11	61569830	rs174546	137364	T	C	0.345032	Duration of heavy DIY
eqtl-a-ENSG00000033122	0.0390811	0.01265	0.00200563	11	61569830	rs174546	18578	T	C	0.330334	ENSG00000033122
ieu-a-1006	-0.0034	0.0011	0.00202302	11	61569830	rs174546	19687	T	C	#N/A	Mean platelet volume
bbj-a-14	-0.01621	0.005256	0.00204	11	61569830	rs174546	#N/A	T	C	0.3902	C-reactive protein
ubm-a-886	0.0479	0.0155	0.00204174	11	61569830	rs174546	7916	T	C	0.34729	NODEamps25 0016
ukb-d-22650_1	-0.00625644	0.00202909	0.0020489	11	61569830	rs174546	25697	T	C	0.347687	Night shifts worked: Shift pattern was worked for whole of job
eqtl-a-ENSG00000246174	-0.0389837	0.0126501	0.00205755	11	61569830	rs174546	8269	T	C	0.330334	ENSG00000246174
eqtl-a-ENSG00000253755	-0.0389622	0.0126501	0.00207	11	61569830	rs174546	5502	T	C	0.330334	ENSG00000253755
ukb-a-35	-0.00536986	0.0017438	0.00207429	11	61569830	rs174546	332021	T	C	0.345032	Comparative height size at age 10
eqtl-a-ENSG00000243015	0.0389521	0.0126501	0.00207558	11	61569830	rs174546	5164	T	C	0.330334	ENSG00000243015
ukb-b-10857	-0.000785314	0.000255061	0.0021	11	61569830	rs174546	462293	T	C	0.344019	Willing to attempt cognitive tests
ukb-b-19041	0.000769887	0.000249951	0.0021	11	61569830	rs174546	463010	T	C	0.344017	Type of cancer: ICD10: C50.9 Breast, unspecified
prot-a-923	-0.0792	0.0258	0.00213796	11	61569830	rs174546	3301	T	C	0.33686	Eukaryotic translation initiation factor 4E type 2
eqtl-a-ENSG00000244361	0.0388206	0.0126501	0.00214922	11	61569830	rs174546	4677	T	C	0.330334	ENSG00000244361
ebi-a-GCST005065	-0.05	0.02	0.00215283	11	61569830	rs174546	9817	T	C	#N/A	Cholesterol, total
eqtl-a-ENSG00000144677	0.0388017	0.0126501	0.00216073	11	61569830	rs174546	31300	T	C	0.330334	ENSG00000144677
ukb-a-151	-0.000847603	0.000276507	0.002174	11	61569830	rs174546	337159	T	C	0.345032	Treatment/medication code: salbutamol
ukb-b-11348	0.00641081	0.00209341	0.00219999	11	61569830	rs174546	452236	T	C	0.344148	Bread intake
met-d-Glucose	-0.0133208	0.00435272	0.00219999	11	61569830	rs174546	#N/A	T	C	0.34247	Glucose
eqtl-a-ENSG00000168884	-0.0387258	0.0126501	0.00220303	11	61569830	rs174546	14263	T	C	0.330334	ENSG00000168884
eqtl-a-ENSG00000166813	-0.0387107	0.0126501	0.00221187	11	61569830	rs174546	30551	T	C	0.330334	ENSG00000166813
eqtl-a-ENSG00000166575	0.0387144	0.0126501	0.00221187	11	61569830	rs174546	31300	T	C	0.330334	ENSG00000166575
eqtl-a-ENSG00000013275	-0.0386753	0.0126501	0.00223265	11	61569830	rs174546	31260	T	C	0.330334	ENSG00000013275
ubm-a-2496	0.0505	0.0165	0.00223872	11	61569830	rs174546	7916	T	C	0.34729	NET100 1340
ubm-a-2163	0.0505	0.0165	0.00223872	11	61569830	rs174546	7916	T	C	0.34729	NET100 1007
eqtl-a-ENSG00000205208	-0.0386512	0.0126501	0.00224761	11	61569830	rs174546	20737	T	C	0.330334	ENSG00000205208
eqtl-a-ENSG00000198380	-0.0385564	0.0126502	0.00230372	11	61569830	rs174546	31086	T	C	0.330334	ENSG00000198380
ukb-e-102_CSA	0.0613	0.02012	0.00230802	11	61569830	rs174546	#N/A	T	C	0.8358	Pulse rate, automated reading
prot-c-2816_50_2	0.1449	0.0474615	0.002326	11	61569830	rs174546	996	T	C	#N/A	BCAM
prot-a-766	0.0786	0.0258	0.00234423	11	61569830	rs174546	3301	T	C	0.33686	Discoidin, CUB and LCCL domain-containing protein 2
eqtl-a-ENSG00000143507	-0.0384717	0.0126502	0.00235635	11	61569830	rs174546	31046	T	C	0.330334	ENSG00000143507
ukb-e-1618_CSA	-0.2575	0.08468	0.002362	11	61569830	rs174546	#N/A	T	C	0.8182	Alcohol usually taken with meals
eqtl-a-ENSG00000181847	-0.0384528	0.0126502	0.00236734	11	61569830	rs174546	31086	T	C	0.330334	ENSG00000181847
eqtl-a-ENSG00000116251	0.0384452	0.0126502	0.00237367	11	61569830	rs174546	31300	T	C	0.330334	ENSG00000116251
eqtl-a-ENSG00000111880	-0.0384401	0.0126502	0.0023752	11	61569830	rs174546	31300	T	C	0.330334	ENSG00000111880
eqtl-a-ENSG00000264198	-0.0384148	0.0126502	0.00239106	11	61569830	rs174546	5502	T	C	0.330334	ENSG00000264198
ubm-a-1432	0.0504	0.0166	0.00239883	11	61569830	rs174546	7916	T	C	0.34729	NET100 0276
ukb-b-15430	-0.000402059	0.000132193	0.00239999	11	61569830	rs174546	461089	T	C	0.344081	Main speciality of consultant (recoded): Midwifery
prot-c-4337_49_2	-0.1329	0.0436884	0.00241002	11	61569830	rs174546	996	T	C	#N/A	CRP
eqtl-a-ENSG00000083842	0.0383706	0.0126502	0.00241975	11	61569830	rs174546	27370	T	C	0.330334	ENSG00000083842
bbj-a-53	-0.01318	0.004352	0.00245301	11	61569830	rs174546	#N/A	T	C	0.3902	Total bilirubin
ubm-a-311	-0.0508	0.0168	0.00245471	11	61569830	rs174546	7916	T	C	0.34729	IDP dMRI TBSS MO Posterior limb of internal capsule L
met-a-570	0.0155	0.0051	0.00245703	11	61569830	rs174546	6797	T	C	0.3342	X-12063
eqtl-a-ENSG00000163808	-0.0382619	0.0126502	0.0024896	11	61569830	rs174546	31086	T	C	0.330334	ENSG00000163808
met-a-317	0.0074	0.0024	0.002495	11	61569830	rs174546	7333	T	C	0.3314	Linoleate (18:2n6)
ukb-b-12267	-0.00041568	0.000137357	0.0025	11	61569830	rs174546	463010	T	C	0.344017	Diagnoses - main ICD10: I80.2 Phlebitis and thrombophlebitis of other deep vessels of lower extremities
ukb-d-1538_1	-0.00229607	0.000759467	0.00250081	11	61569830	rs174546	360294	T	C	0.345453	Major dietary changes in the last 5 years: Yes, because of illness
eqtl-a-ENSG00000133142	0.0382366	0.0126502	0.00250778	11	61569830	rs174546	9188	T	C	0.330334	ENSG00000133142
ebi-a-GCST90002301	-0.0621662	0.0205632	0.00250923	11	61569830	rs174546	8142	T	C	0.187362	Eosinophil counts
ubm-a-1399	0.0503	0.0166	0.00251189	11	61569830	rs174546	7916	T	C	0.34729	NET100 0243
ukb-a-252	-0.00365968	0.00121136	0.00251837	11	61569830	rs174546	329663	T	C	0.345032	Long-standing illness disability or infirmity
ukb-a-278	0.00482226	0.0015969	0.00252994	11	61569830	rs174546	331278	T	C	0.345032	Leg fat percentage (left)
met-a-466	0.0106	0.0035	0.00253198	11	61569830	rs174546	7357	T	C	0.3326	Glutamate
bbj-a-27	0.01305	0.004324	0.002548	11	61569830	rs174546	#N/A	T	C	0.3902	Hematocrit
eqtl-a-ENSG00000112245	-0.0381696	0.0126502	0.00254953	11	61569830	rs174546	31260	T	C	0.330334	ENSG00000112245
prot-a-2651	-0.0779	0.0258	0.0025704	11	61569830	rs174546	3301	T	C	0.33686	Polycomb protein SCMH1
eqtl-a-ENSG00000237039	0.0381291	0.0126503	0.00257828	11	61569830	rs174546	5502	T	C	0.330334	ENSG00000237039
met-d-Total_BCAA	0.0126528	0.0041988	0.00259998	11	61569830	rs174546	#N/A	T	C	0.342499	Total concentration of branched-chain amino acids (leucine + isoleucine + valine)
ebi-a-GCST007431	-0.0075	0.0025	0.00263998	11	61569830	rs174546	321047	T	C	0.347	Lung function (FEV1/FVC)
ukb-e-recode391_AFR	0.8253	0.2746	0.00265601	11	61569830	rs174546	#N/A	T	C	0.97325	NA
eqtl-a-ENSG00000172765	-0.0379736	0.0126503	0.00268386	11	61569830	rs174546	31300	T	C	0.330334	ENSG00000172765
eqtl-a-ENSG00000152223	-0.0379673	0.0126503	0.00268739	11	61569830	rs174546	24878	T	C	0.330334	ENSG00000152223
ubm-a-74	-0.0436	0.0145	0.00269153	11	61569830	rs174546	7916	T	C	0.34729	IDP T1 FAST ROIs L front med cortex
prot-a-656	0.0775	0.0258	0.00269153	11	61569830	rs174546	3301	T	C	0.33686	Protein CREG1
ukb-b-11297	-0.00441695	0.00147248	0.00269998	11	61569830	rs174546	112583	T	C	0.345797	Doctor diagnosed asthma
ukb-b-11025	-0.00363378	0.00120929	0.00269998	11	61569830	rs174546	245364	T	C	0.343334	Transport type for commuting to job workplace: Car/motor vehicle
ukb-b-4801	-0.0108607	0.0036144	0.00269998	11	61569830	rs174546	104420	T	C	0.342659	Number of unsuccessful stop-smoking attempts
ieu-b-testing_1637656951_67203	0.0103619	0.00345814	0.00269998	11	61569830	rs174546	#N/A	T	C	0.34404	Bioavailable Testosterone (female-only)
ieu-b-testing_1637656951_67203	0.0103619	0.00345814	0.00269998	11	61569830	rs174546	#N/A	T	C	0.34404	Bioavailable Testosterone (female-only)
ukb-e-30210_CSA	-0.06465	0.02158	0.00273401	11	61569830	rs174546	#N/A	T	C	0.8362	Eosinophill percentage
eqtl-a-ENSG00000153485	-0.0378902	0.0126503	0.00274088	11	61569830	rs174546	8269	T	C	0.330334	ENSG00000153485
met-c-882	-0.030787	0.010128	0.00274202	11	61569830	rs174546	21555	T	C	0.388261	Free cholesterol in large LDL
eqtl-a-ENSG00000135838	-0.0378889	0.0126503	0.00274265	11	61569830	rs174546	31260	T	C	0.330334	ENSG00000135838
eqtl-a-ENSG00000142676	0.0378662	0.0126503	0.0027607	11	61569830	rs174546	30297	T	C	0.330334	ENSG00000142676
ukb-e-4803_AFR	-0.2064	0.06896	0.00276401	11	61569830	rs174546	#N/A	T	C	0.97159	Tinnitus
ukb-d-2654_2	-0.00365032	0.00121984	0.00276771	11	61569830	rs174546	190094	T	C	0.343959	Non-butter spread type details: Flora Pro-Active or Benecol
eqtl-a-ENSG00000100116	0.0378561	0.0126503	0.00276796	11	61569830	rs174546	31300	T	C	0.330334	ENSG00000100116
eqtl-a-ENSG00000135862	-0.0378346	0.0126503	0.00278067	11	61569830	rs174546	31300	T	C	0.330334	ENSG00000135862
eqtl-a-ENSG00000111837	0.0378257	0.0126503	0.00278978	11	61569830	rs174546	31260	T	C	0.330334	ENSG00000111837
ieu-b-73	0.00605093	0.00202373	0.00278997	11	61569830	rs174546	536356	T	C	0.333	Alcoholic drinks per week
ukb-e-30760_CSA	-0.05747	0.01924	0.00282001	11	61569830	rs174546	#N/A	T	C	0.8368	HDL cholesterol
eqtl-a-ENSG00000143434	0.0377815	0.0126503	0.0028228	11	61569830	rs174546	31300	T	C	0.330334	ENSG00000143434
eqtl-a-ENSG00000020633	-0.0377751	0.0126503	0.00282468	11	61569830	rs174546	31300	T	C	0.330334	ENSG00000020633
eqtl-a-ENSG00000124256	-0.0377625	0.0126503	0.00283394	11	61569830	rs174546	31300	T	C	0.330334	ENSG00000124256
eqtl-a-ENSG00000105402	-0.03776	0.0126503	0.00283576	11	61569830	rs174546	30551	T	C	0.330334	ENSG00000105402
ukb-a-246	0.00359287	0.00120536	0.00287574	11	61569830	rs174546	335108	T	C	0.345032	Seen doctor (GP) for nerves anxiety tension or depression
eqtl-a-ENSG00000204934	0.0377081	0.0126503	0.00287687	11	61569830	rs174546	22325	T	C	0.330334	ENSG00000204934
prot-c-3000_66_1	0.1423	0.0476238	0.00287799	11	61569830	rs174546	996	T	C	#N/A	MBL
eqtl-a-ENSG00000184182	-0.0377031	0.0126503	0.00287872	11	61569830	rs174546	14263	T	C	0.330334	ENSG00000184182
eqtl-a-ENSG00000174177	-0.0377031	0.0126503	0.00287872	11	61569830	rs174546	26011	T	C	0.330334	ENSG00000174177
eqtl-a-ENSG00000163736	0.0376993	0.0126503	0.0028825	11	61569830	rs174546	31300	T	C	0.330334	ENSG00000163736
ubm-a-2219	0.0491	0.0165	0.00288403	11	61569830	rs174546	7916	T	C	0.34729	NET100 1063
eqtl-a-ENSG00000230869	0.0376917	0.0126503	0.00288815	11	61569830	rs174546	5502	T	C	0.330334	ENSG00000230869
eqtl-a-ENSG00000136827	-0.0376778	0.0126503	0.00289568	11	61569830	rs174546	31300	T	C	0.330334	ENSG00000136827
ebi-a-GCST003839	0.0128215	0.00430833	0.00290001	11	61569830	rs174546	127573	T	C	0.346333	Sleep duration
ieu-a-1088	0.0128215	0.00430833	0.00290001	11	61569830	rs174546	128266	T	C	0.346333	Sleep duration
eqtl-a-ENSG00000211943	-0.0376437	0.0126504	0.00292227	11	61569830	rs174546	5502	T	C	0.330334	ENSG00000211943
ukb-d-30730_raw	0.31304	0.10524	0.00293373	11	61569830	rs174546	344104	T	C	0.34537	Gamma glutamyltransferase
eqtl-a-ENSG00000255733	-0.037626	0.0126504	0.00293562	11	61569830	rs174546	5502	T	C	0.330334	ENSG00000255733
eqtl-a-ENSG00000213066	0.0376171	0.0126504	0.00294327	11	61569830	rs174546	31300	T	C	0.330334	ENSG00000213066
ubm-a-1124	-0.0488	0.0164	0.00295121	11	61569830	rs174546	7916	T	C	0.34729	NET25 0178
eqtl-a-ENSG00000115525	-0.0375817	0.0126504	0.00297023	11	61569830	rs174546	31300	T	C	0.330334	ENSG00000115525
eqtl-a-ENSG00000139970	0.0375754	0.0126504	0.00297605	11	61569830	rs174546	31300	T	C	0.330334	ENSG00000139970
ukb-a-46	0.00375888	0.00126563	0.00297852	11	61569830	rs174546	331856	T	C	0.345032	Miserableness
ukb-e-2492_CSA	-0.13	0.04378	0.00298202	11	61569830	rs174546	#N/A	T	C	0.8297	Taking other prescription medications
eqtl-a-ENSG00000205560	-0.0375109	0.0126504	0.00302489	11	61569830	rs174546	9188	T	C	0.330334	ENSG00000205560
eqtl-a-ENSG00000159307	-0.0374983	0.0126504	0.00303277	11	61569830	rs174546	30381	T	C	0.330334	ENSG00000159307
eqtl-a-ENSG00000084676	-0.0374869	0.0126504	0.00304264	11	61569830	rs174546	30551	T	C	0.330334	ENSG00000084676
eqtl-a-ENSG00000140398	-0.0374692	0.0126504	0.00305647	11	61569830	rs174546	26225	T	C	0.330334	ENSG00000140398
eqtl-a-ENSG00000173846	0.0374641	0.0126504	0.00306246	11	61569830	rs174546	31300	T	C	0.330334	ENSG00000173846
eqtl-a-ENSG00000121350	-0.0374566	0.0126504	0.00306641	11	61569830	rs174546	25812	T	C	0.330334	ENSG00000121350
eqtl-a-ENSG00000108984	-0.0374439	0.0126504	0.00307638	11	61569830	rs174546	31086	T	C	0.330334	ENSG00000108984
eqtl-a-ENSG00000031003	-0.0374363	0.0126504	0.00308241	11	61569830	rs174546	31300	T	C	0.330334	ENSG00000031003
met-d-S_HDL_CE_pct	-0.0135827	0.00428053	0.00309999	11	61569830	rs174546	#N/A	T	C	0.342511	Cholesteryl esters to total lipids ratio in small HDL
eqtl-a-ENSG00000099956	-0.0374085	0.0126504	0.00310449	11	61569830	rs174546	31300	T	C	0.330334	ENSG00000099956
eqtl-a-ENSG00000135407	-0.0374035	0.0126504	0.00310849	11	61569830	rs174546	14263	T	C	0.330334	ENSG00000135407
eqtl-a-ENSG00000180316	-0.0373845	0.0126504	0.00312263	11	61569830	rs174546	31300	T	C	0.330334	ENSG00000180316
met-a-387	-0.0098	0.0033	0.00313502	11	61569830	rs174546	6782	T	C	0.3331	Glycerophosphorylcholine (GPC)
ukb-e-2040_CSA	-0.1334	0.0452	0.00315101	11	61569830	rs174546	#N/A	T	C	0.8285	Risk taking
prot-a-644	0.0762	0.0258	0.00316228	11	61569830	rs174546	3301	T	C	0.33686	Carboxypeptidase B
eqtl-a-ENSG00000136828	-0.0373301	0.0126504	0.00316745	11	61569830	rs174546	31300	T	C	0.330334	ENSG00000136828
eqtl-a-ENSG00000184348	0.0373175	0.0126504	0.0031798	11	61569830	rs174546	30381	T	C	0.330334	ENSG00000184348
ukb-b-8882	-0.0138043	0.00468024	0.0032	11	61569830	rs174546	99380	T	C	0.344275	Astigmatism angle (right)
ukb-b-17685	-0.00317452	0.00107829	0.0032	11	61569830	rs174546	397732	T	C	0.343697	Maternal smoking around birth
ukb-b-1355	0.0116158	0.0039384	0.0032	11	61569830	rs174546	198623	T	C	0.344461	Number of diet questionnaires completed
ieu-a-26	-0.0582689	0.0192621	0.0032	11	61569830	rs174546	9581	T	C	#N/A	Type 2 diabetes
met-d-Leu	0.0122581	0.00416315	0.0032	11	61569830	rs174546	#N/A	T	C	0.34251	Leucine
eqtl-a-ENSG00000224805	0.0372897	0.0126504	0.00320251	11	61569830	rs174546	5502	T	C	0.330334	ENSG00000224805
eqtl-a-ENSG00000226245	-0.037277	0.0126504	0.00321078	11	61569830	rs174546	3831	T	C	0.330334	ENSG00000226245
ubm-a-140	0.0401	0.0136	0.00323594	11	61569830	rs174546	7916	T	C	0.34729	IDP T1 FAST ROIs R cerebellum V
prot-a-247	-0.076	0.0258	0.00323594	11	61569830	rs174546	3301	T	C	0.33686	Biglycan
met-c-935	-0.036915	0.012493	0.00324302	11	61569830	rs174546	13476	T	C	0.402572	Sphingomyelins
eqtl-a-ENSG00000232187	0.0372391	0.0126504	0.00324422	11	61569830	rs174546	5502	T	C	0.330334	ENSG00000232187
ebi-a-GCST008591	-0.0285171	0.00969294	0.00326746	11	61569830	rs174546	11103	T	C	#N/A	Triglyceride levels
eqtl-a-ENSG00000220517	-0.0371885	0.0126505	0.0032842	11	61569830	rs174546	5502	T	C	0.330334	ENSG00000220517
ukb-d-22702_irnt	0.00680221	0.00231421	0.0032895	11	61569830	rs174546	361187	T	C	0.345418	Home location - east co-ordinate (rounded)
met-a-351	0.0035	0.0012	0.00330803	11	61569830	rs174546	7359	T	C	0.3315	Valine
prot-a-645	0.0759	0.0258	0.00331131	11	61569830	rs174546	3301	T	C	0.33686	Carboxypeptidase M
prot-a-983	0.0759	0.0258	0.00331131	11	61569830	rs174546	3301	T	C	0.33686	ERO1-like protein beta
eqtl-a-ENSG00000125971	-0.0371455	0.0126505	0.00332047	11	61569830	rs174546	31086	T	C	0.330334	ENSG00000125971
eqtl-a-ENSG00000047410	0.0371266	0.0126505	0.00333764	11	61569830	rs174546	31300	T	C	0.330334	ENSG00000047410
eqtl-a-ENSG00000147535	-0.0371114	0.0126505	0.00335058	11	61569830	rs174546	31300	T	C	0.330334	ENSG00000147535
ukb-a-71	0.000956587	0.000326123	0.00335498	11	61569830	rs174546	337159	T	C	0.345032	Non-cancer illness code self-reported: cholelithiasis/gall stones
ebi-a-GCST003769	0.01	0.004	0.00336001	11	61569830	rs174546	122210	T	C	#N/A	Depression
ieu-a-1000	0.01	0.004	0.00336001	11	61569830	rs174546	161460	T	C	0.3153	Depressive symptoms
eqtl-a-ENSG00000188536	0.0370836	0.0126505	0.00337435	11	61569830	rs174546	22746	T	C	0.330334	ENSG00000188536
prot-a-1103	0.0757	0.0258	0.00338844	11	61569830	rs174546	3301	T	C	0.33686	Fibroblast growth factor receptor 3
ieu-b-35	-0.011199	0.003821	0.00339203	11	61569830	rs174546	204402	T	C	0.328961	C-Reactive protein level
ukb-b-17406	0.0171761	0.00585545	0.00340001	11	61569830	rs174546	62991	T	C	0.343843	Retinol
ebi-a-GCST004442	0.0478	0.0163	0.00340001	11	61569830	rs174546	7760	T	C	#N/A	Interleukin-17 levels
eqtl-a-ENSG00000011451	-0.037052	0.0126505	0.00340056	11	61569830	rs174546	14422	T	C	0.330334	ENSG00000011451
eqtl-a-ENSG00000189430	-0.0370431	0.0126505	0.00340934	11	61569830	rs174546	31300	T	C	0.330334	ENSG00000189430
eqtl-a-ENSG00000257556	0.0370128	0.0126505	0.00343795	11	61569830	rs174546	4868	T	C	0.330334	ENSG00000257556
ubm-a-1906	-0.0482	0.0165	0.00346737	11	61569830	rs174546	7916	T	C	0.34729	NET100 0750
eqtl-a-ENSG00000172183	-0.0369635	0.0126505	0.00347792	11	61569830	rs174546	30551	T	C	0.330334	ENSG00000172183
ukb-b-19236	-0.000421641	0.000144358	0.00350002	11	61569830	rs174546	462933	T	C	0.344015	Treatment/medication code: fluticasone
ukb-b-4462	-0.00261954	0.000897074	0.00350002	11	61569830	rs174546	417693	T	C	0.343965	Exposure to tobacco smoke at home
ieu-b-17	-0.00569016	0.00195017	0.00350002	11	61569830	rs174546	30858	T	C	0.334431	juvenile myoclonic epilepsy
eqtl-a-ENSG00000166825	-0.0368649	0.0126505	0.00356599	11	61569830	rs174546	31300	T	C	0.330334	ENSG00000166825
ukb-b-19657	-0.00531977	0.00182634	0.00359998	11	61569830	rs174546	421986	T	C	0.344402	Forced expiratory volume in 1-second (FEV1)
ukb-b-9039	-0.000538808	0.000184853	0.00359998	11	61569830	rs174546	462933	T	C	0.344015	Non-cancer illness code, self-reported: allergy/hypersensitivity/anaphylaxis
ebi-a-GCST007557	0.0112	0.0039	0.00359998	11	61569830	rs174546	133903	T	C	0.34	Birth weight
ieu-a-1083	0.0112	0.0039	0.00359998	11	61569830	rs174546	143674	T	C	0.34	Birth weight
ukb-a-248	0.00735359	0.00252653	0.00360819	11	61569830	rs174546	336107	T	C	0.345032	Body mass index (BMI)
eqtl-a-ENSG00000161405	-0.0368067	0.0126505	0.00361893	11	61569830	rs174546	31086	T	C	0.330334	ENSG00000161405
eqtl-a-ENSG00000238024	-0.0367991	0.0126505	0.00362585	11	61569830	rs174546	4530	T	C	0.330334	ENSG00000238024
ubm-a-931	0.0448	0.0154	0.00363078	11	61569830	rs174546	7916	T	C	0.34729	NODEamps100 0040
ubm-a-432	0.046	0.0158	0.00363078	11	61569830	rs174546	7916	T	C	0.34729	IDP dMRI TBSS L2 Uncinate fasciculus R
ubm-a-2988	-0.0438	0.0151	0.00363078	11	61569830	rs174546	7916	T	C	0.34729	a2009s lh G precuneus thickness
ubm-a-576	0.0481	0.0165	0.00363078	11	61569830	rs174546	7916	T	C	0.34729	IDP dMRI TBSS OD Uncinate fasciculus R
ubm-a-481	0.0444	0.0153	0.00363078	11	61569830	rs174546	7916	T	C	0.34729	IDP dMRI TBSS L3 Uncinate fasciculus L
ukb-a-136	-0.00245364	0.000843733	0.00363689	11	61569830	rs174546	337159	T	C	0.345032	Treatment/medication code: ibuprofen
ukb-d-H7_CHALAZION	-0.000450191	0.000154812	0.00363798	11	61569830	rs174546	361194	T	C	0.345415	Chalazion
eqtl-a-ENSG00000119725	-0.0367827	0.0126505	0.00363982	11	61569830	rs174546	31300	T	C	0.330334	ENSG00000119725
eqtl-a-ENSG00000148700	-0.0367738	0.0126505	0.00364914	11	61569830	rs174546	31300	T	C	0.330334	ENSG00000148700
ukb-a-63	-0.00110888	0.000381473	0.0036514	11	61569830	rs174546	337159	T	C	0.345032	Non-cancer illness code self-reported: heart attack/myocardial infarction
ebi-a-GCST90000290	-0.0010062	0.00034641	0.00368214	11	61569830	rs174546	18096	T	C	0.34416	Myocardial fractal dimension (slice 4)
ukb-b-1707	-0.00667876	0.00229854	0.00369999	11	61569830	rs174546	326565	T	C	0.344658	Average weekly spirits intake
ukb-b-9537	-0.00113147	0.000389541	0.00369999	11	61569830	rs174546	463010	T	C	0.344017	Operative procedures - main OPCS: S06.9 Unspecified other excision of lesion of skin
ukb-b-5605	0.00697971	0.00240365	0.00369999	11	61569830	rs174546	64949	T	C	0.344024	Yorkshire pudding intake
ubm-a-1537	-0.0479	0.0165	0.00371535	11	61569830	rs174546	7916	T	C	0.34729	NET100 0381
ubm-a-336	-0.0487	0.0168	0.00371535	11	61569830	rs174546	7916	T	C	0.34729	IDP dMRI TBSS MO Uncinate fasciculus R
ukb-d-M13_IMPINGEMENT	-0.000695257	0.000239728	0.00372958	11	61569830	rs174546	361194	T	C	0.345415	Impingement syndrome of shoulder
ukb-a-44	0.00719596	0.00248256	0.00374852	11	61569830	rs174546	336798	T	C	0.345032	Townsend deprivation index at recruitment
eqtl-a-ENSG00000175806	-0.0366537	0.0126506	0.0037627	11	61569830	rs174546	31086	T	C	0.330334	ENSG00000175806
ukb-d-30710_raw	-0.032166	0.011106	0.00377772	11	61569830	rs174546	343524	T	C	0.34533	C-reactive protein
eqtl-a-ENSG00000228168	0.0366386	0.0126506	0.00377955	11	61569830	rs174546	5502	T	C	0.330334	ENSG00000228168
met-d-M_VLDL_P	-0.0118237	0.00433041	0.00379997	11	61569830	rs174546	#N/A	T	C	0.342511	Concentration of medium VLDL particles
ubm-a-3068	-0.0442	0.0153	0.00380189	11	61569830	rs174546	7916	T	C	0.34729	a2009s rh G&S subcentral thickness
eqtl-a-ENSG00000170439	-0.0366057	0.0126506	0.0038061	11	61569830	rs174546	31086	T	C	0.330334	ENSG00000170439
ebi-a-GCST005838	-0.0251	0.0087	0.00382499	11	61569830	rs174546	446696	T	C	0.3419	Stroke
eqtl-a-ENSG00000244462	-0.0365665	0.0126506	0.00384503	11	61569830	rs174546	25476	T	C	0.330334	ENSG00000244462
eqtl-a-ENSG00000127920	0.0365627	0.0126506	0.00385239	11	61569830	rs174546	31300	T	C	0.330334	ENSG00000127920
eqtl-a-ENSG00000107798	0.0365539	0.0126506	0.00385976	11	61569830	rs174546	31300	T	C	0.330334	ENSG00000107798
eqtl-a-ENSG00000173581	-0.0365463	0.0126506	0.00386465	11	61569830	rs174546	28533	T	C	0.330334	ENSG00000173581
met-c-884	-0.030779	0.010486	0.00386901	11	61569830	rs174546	19273	T	C	0.400252	Concentration of large LDL particles
eqtl-a-ENSG00000123684	-0.0365412	0.0126506	0.00386963	11	61569830	rs174546	31260	T	C	0.330334	ENSG00000123684
eqtl-a-ENSG00000198178	-0.0365349	0.0126506	0.00387704	11	61569830	rs174546	31300	T	C	0.330334	ENSG00000198178
eqtl-a-ENSG00000228794	0.0365311	0.0126506	0.00388195	11	61569830	rs174546	5502	T	C	0.330334	ENSG00000228794
ubm-a-2010	-0.0475	0.0165	0.00389045	11	61569830	rs174546	7916	T	C	0.34729	NET100 0854
eqtl-a-ENSG00000229808	0.0365147	0.0126506	0.00389924	11	61569830	rs174546	5502	T	C	0.330334	ENSG00000229808
ukb-b-20531	0.00388239	0.00134332	0.00389996	11	61569830	rs174546	454854	T	C	0.344093	Leg fat percentage (right)
eqtl-a-ENSG00000232931	0.0364944	0.0126506	0.00391661	11	61569830	rs174546	5502	T	C	0.330334	ENSG00000232931
eqtl-a-ENSG00000236305	0.0364944	0.0126506	0.00391661	11	61569830	rs174546	4530	T	C	0.330334	ENSG00000236305
eqtl-a-ENSG00000167965	-0.0364906	0.0126506	0.00391913	11	61569830	rs174546	26225	T	C	0.330334	ENSG00000167965
ukb-e-6139_p3_AFR	0.3692	0.1282	0.003971	11	61569830	rs174546	#N/A	T	C	0.97467	Gas or solid-fuel cooking/heating
eqtl-a-ENSG00000136153	0.0364401	0.0126506	0.00397173	11	61569830	rs174546	31300	T	C	0.330334	ENSG00000136153
ukb-e-1787_EAS	-0.3456	0.12	0.00397704	11	61569830	rs174546	#N/A	T	C	0.3842	Maternal smoking around birth
ubm-a-2378	0.047	0.0163	0.00398107	11	61569830	rs174546	7916	T	C	0.34729	NET100 1222
ubm-a-138	0.0409	0.0142	0.00398107	11	61569830	rs174546	7916	T	C	0.34729	IDP T1 FAST ROIs R cerebellum I-IV
ukb-a-282	0.00559108	0.00194208	0.0039908	11	61569830	rs174546	331249	T	C	0.345032	Arm fat percentage (right)
eqtl-a-ENSG00000225612	0.0364198	0.0126506	0.0039919	11	61569830	rs174546	5164	T	C	0.330334	ENSG00000225612
ukb-a-511	-0.0145953	0.00507018	0.00399393	11	61569830	rs174546	321533	T	C	0.345032	Number of days/week of vigorous physical activity 10+ minutes
eqtl-a-ENSG00000116731	0.0364034	0.0126506	0.0040071	11	61569830	rs174546	31300	T	C	0.330334	ENSG00000116731
eqtl-a-ENSG00000230910	0.0363895	0.0126506	0.00402244	11	61569830	rs174546	10736	T	C	0.330334	ENSG00000230910
eqtl-a-ENSG00000237172	-0.036387	0.0126506	0.00402244	11	61569830	rs174546	31300	T	C	0.330334	ENSG00000237172
eqtl-a-ENSG00000164096	0.0363655	0.0126506	0.00404539	11	61569830	rs174546	31086	T	C	0.330334	ENSG00000164096
eqtl-a-ENSG00000258682	0.0363427	0.0126506	0.00407108	11	61569830	rs174546	5502	T	C	0.330334	ENSG00000258682
prot-a-207	-0.0743	0.0258	0.0040738	11	61569830	rs174546	3301	T	C	0.33686	Axin-2
eqtl-a-ENSG00000154511	-0.0363238	0.0126506	0.00408658	11	61569830	rs174546	25812	T	C	0.330334	ENSG00000154511
ukb-b-13653	-0.003164	0.00110135	0.00409996	11	61569830	rs174546	443918	T	C	0.343971	Worry too long after embarrassment
ukb-b-12043	0.0162205	0.00565386	0.00409996	11	61569830	rs174546	64979	T	C	0.343988	Protein
ukb-e-614_AFR	0.9637	0.3357	0.00409996	11	61569830	rs174546	#N/A	T	C	0.97233	Inflammatory diseases of female pelvic organs
eqtl-a-ENSG00000236810	0.0363048	0.0126506	0.00410989	11	61569830	rs174546	5502	T	C	0.330334	ENSG00000236810
eqtl-a-ENSG00000035664	-0.0362504	0.0126506	0.00416217	11	61569830	rs174546	31086	T	C	0.330334	ENSG00000035664
ubm-a-292	-0.048	0.0167	0.00416869	11	61569830	rs174546	7916	T	C	0.34729	IDP dMRI TBSS MO Middle cerebellar peduncle
eqtl-a-ENSG00000116353	0.0362416	0.0126506	0.00417532	11	61569830	rs174546	31300	T	C	0.330334	ENSG00000116353
eqtl-a-ENSG00000235617	-0.0362226	0.0126506	0.00419122	11	61569830	rs174546	4339	T	C	0.330334	ENSG00000235617
ukb-b-9093	-0.00378357	0.00132083	0.00420001	11	61569830	rs174546	454655	T	C	0.344094	Arm predicted mass (left)
ukb-b-14461	0.0158219	0.00552138	0.00420001	11	61569830	rs174546	68409	T	C	0.343639	Maximum heart rate during fitness test
ukb-b-1511	-0.000662453	0.000231368	0.00420001	11	61569830	rs174546	463010	T	C	0.344017	Operative procedures - main OPCS: H20.1 Fibreoptic endoscopic snare resection of lesion of colon
eqtl-a-ENSG00000104522	-0.03621	0.0126507	0.00420446	11	61569830	rs174546	31300	T	C	0.330334	ENSG00000104522
eqtl-a-ENSG00000182048	0.0361998	0.0126507	0.00421774	11	61569830	rs174546	23030	T	C	0.330334	ENSG00000182048
eqtl-a-ENSG00000267119	0.0361594	0.0126507	0.00426049	11	61569830	rs174546	4530	T	C	0.330334	ENSG00000267119
eqtl-a-ENSG00000154146	0.0361404	0.0126507	0.00427937	11	61569830	rs174546	31300	T	C	0.330334	ENSG00000154146
ukb-e-46_CSA	-0.0424	0.01484	0.00428598	11	61569830	rs174546	#N/A	T	C	0.8355	Hand grip strength (left)
ukb-b-5753	0.00590686	0.00207006	0.00430002	11	61569830	rs174546	64949	T	C	0.344024	Breaded fish intake
eqtl-a-ENSG00000089486	0.0361189	0.0126507	0.00430368	11	61569830	rs174546	25306	T	C	0.330334	ENSG00000089486
ukb-d-1747_4	-0.00341526	0.00119644	0.00431042	11	61569830	rs174546	360270	T	C	0.345419	Hair colour (natural, before greying): Dark brown
eqtl-a-ENSG00000164209	-0.0361025	0.0126507	0.00431728	11	61569830	rs174546	31300	T	C	0.330334	ENSG00000164209
met-a-626	0.0099	0.0035	0.00433102	11	61569830	rs174546	7345	T	C	0.3319	10-nonadecenoate (19:1n9)
ukb-a-100	0.000778404	0.000272976	0.00435101	11	61569830	rs174546	337159	T	C	0.345032	Non-cancer illness code self-reported: psoriasis
eqtl-a-ENSG00000130204	-0.0360633	0.0126507	0.00436094	11	61569830	rs174546	14263	T	C	0.330334	ENSG00000130204
ubm-a-885	0.045	0.0158	0.00436516	11	61569830	rs174546	7916	T	C	0.34729	NODEamps25 0015
ukb-b-6863	0.00134076	0.000470256	0.00439997	11	61569830	rs174546	462933	T	C	0.344015	Operation code: caesarean section / caesarian section
ukb-b-151	-0.0124118	0.00435286	0.00439997	11	61569830	rs174546	440512	T	C	0.344216	Number of days/week of vigorous physical activity 10+ minutes
eqtl-a-ENSG00000231500	0.0360266	0.0126507	0.00440504	11	61569830	rs174546	14263	T	C	0.330334	ENSG00000231500
eqtl-a-ENSG00000165178	-0.0360001	0.0126507	0.00442996	11	61569830	rs174546	6421	T	C	0.330334	ENSG00000165178
met-a-581	0.0191	0.0067	0.00443098	11	61569830	rs174546	2759	T	C	0.3323	X-12093
eqtl-a-ENSG00000196083	0.0359621	0.0126507	0.00447476	11	61569830	rs174546	26225	T	C	0.330334	ENSG00000196083
eqtl-a-ENSG00000132846	-0.0359002	0.0126507	0.00453973	11	61569830	rs174546	30872	T	C	0.330334	ENSG00000132846
eqtl-a-ENSG00000233214	-0.0358951	0.0126507	0.00454538	11	61569830	rs174546	5502	T	C	0.330334	ENSG00000233214
eqtl-a-ENSG00000207966	0.0358913	0.0126507	0.00455397	11	61569830	rs174546	5258	T	C	0.330334	ENSG00000207966
ubm-a-2949	-0.0418	0.0147	0.00457088	11	61569830	rs174546	7916	T	C	0.34729	DKTatlas lh precuneus thickness
eqtl-a-ENSG00000068024	-0.0358724	0.0126507	0.00457109	11	61569830	rs174546	31300	T	C	0.330334	ENSG00000068024
ukb-d-IBD_ENDOMETRIOSIS	0.00045134	0.000159218	0.0045867	11	61569830	rs174546	361194	T	C	0.345415	Endometriosis, IBD co-morbidity
ukb-d-N80	0.00045134	0.000159218	0.0045867	11	61569830	rs174546	361194	T	C	0.345415	Diagnoses - main ICD10: N80 Endometriosis
eqtl-a-ENSG00000157168	-0.0358547	0.0126507	0.0045941	11	61569830	rs174546	31300	T	C	0.330334	ENSG00000157168
eqtl-a-ENSG00000196924	-0.0358446	0.0126507	0.00460267	11	61569830	rs174546	9188	T	C	0.330334	ENSG00000196924
ukb-a-337	-0.00619731	0.00218744	0.00460967	11	61569830	rs174546	307638	T	C	0.345032	Forced expiratory volume in 1-second (FEV1)
eqtl-a-ENSG00000123983	0.035842	0.0126507	0.00461137	11	61569830	rs174546	31086	T	C	0.330334	ENSG00000123983
eqtl-a-ENSG00000086065	-0.0357978	0.0126507	0.00465768	11	61569830	rs174546	30337	T	C	0.330334	ENSG00000086065
ukb-d-20536_2	0.00840063	0.00296928	0.00466842	11	61569830	rs174546	56571	T	C	0.346653	Weight change during worst episode of depression: Lost weight
ukb-a-469	-0.00288325	0.00101917	0.0046696	11	61569830	rs174546	336650	T	C	0.345032	Pain type(s) experienced in last month: Headache
ubm-a-3097	-0.0442	0.0156	0.00467735	11	61569830	rs174546	7916	T	C	0.34729	a2009s rh G temp sup-G T transv thickness
ubm-a-75	-0.0414	0.0146	0.00467735	11	61569830	rs174546	7916	T	C	0.34729	IDP T1 FAST ROIs R front med cortex
eqtl-a-ENSG00000186265	-0.0357813	0.0126507	0.00467811	11	61569830	rs174546	31086	T	C	0.330334	ENSG00000186265
eqtl-a-ENSG00000198034	0.0357776	0.0126507	0.00468393	11	61569830	rs174546	9188	T	C	0.330334	ENSG00000198034
eqtl-a-ENSG00000168497	0.0357738	0.0126507	0.00468695	11	61569830	rs174546	31300	T	C	0.330334	ENSG00000168497
ukb-b-12379	0.0160714	0.00568907	0.00470002	11	61569830	rs174546	64979	T	C	0.343988	Fat
ukb-b-12938	-0.00108705	0.000384122	0.00470002	11	61569830	rs174546	361508	T	C	0.343844	Illnesses of siblings: Bowel cancer
eqtl-a-ENSG00000213047	-0.0357459	0.0126507	0.00471922	11	61569830	rs174546	30872	T	C	0.330334	ENSG00000213047
ukb-a-90	-0.000397523	0.000140701	0.00472389	11	61569830	rs174546	337159	T	C	0.345032	Non-cancer illness code self-reported: pernicious anaemia
met-a-467	0.0096	0.0034	0.00473696	11	61569830	rs174546	7340	T	C	0.3338	Hexanoylcarnitine
eqtl-a-ENSG00000186810	-0.0357181	0.0126508	0.00475171	11	61569830	rs174546	9188	T	C	0.330334	ENSG00000186810
eqtl-a-ENSG00000188396	0.0357156	0.0126508	0.00475467	11	61569830	rs174546	26011	T	C	0.330334	ENSG00000188396
eqtl-a-ENSG00000120156	-0.0356954	0.0126508	0.00477551	11	61569830	rs174546	31260	T	C	0.330334	ENSG00000120156
eqtl-a-ENSG00000087157	0.0356979	0.0126508	0.00477848	11	61569830	rs174546	31086	T	C	0.330334	ENSG00000087157
eqtl-a-ENSG00000107745	-0.0356891	0.0126508	0.00478443	11	61569830	rs174546	25306	T	C	0.330334	ENSG00000107745
ubm-a-1753	-0.047	0.0167	0.0047863	11	61569830	rs174546	7916	T	C	0.34729	NET100 0597
ubm-a-1916	-0.0459	0.0163	0.0047863	11	61569830	rs174546	7916	T	C	0.34729	NET100 0760
ukb-b-7323	0.0156914	0.00556009	0.00479999	11	61569830	rs174546	64979	T	C	0.343988	Energy
ukb-b-11497	0.00222856	0.000791114	0.00479999	11	61569830	rs174546	462933	T	C	0.344015	Operation code: tonsillectomy +/- adenoids
ukb-b-5253	0.000406062	0.000143854	0.00479999	11	61569830	rs174546	463010	T	C	0.344017	Diagnoses - main ICD10: N83.2 Other and unspecified ovarian cysts
ukb-b-6458	0.00186936	0.000662795	0.00479999	11	61569830	rs174546	461113	T	C	0.344023	Mouth/teeth dental problems: Mouth ulcers
eqtl-a-ENSG00000163159	-0.0356751	0.0126508	0.00480231	11	61569830	rs174546	31300	T	C	0.330334	ENSG00000163159
eqtl-a-ENSG00000082438	-0.0356511	0.0126508	0.00482936	11	61569830	rs174546	31300	T	C	0.330334	ENSG00000082438
eqtl-a-ENSG00000154845	-0.0356359	0.0126508	0.00484741	11	61569830	rs174546	31086	T	C	0.330334	ENSG00000154845
ukb-a-254	-0.00606237	0.00215247	0.00485669	11	61569830	rs174546	83529	T	C	0.345032	Doctor diagnosed hayfever or allergic rhinitis
eqtl-a-ENSG00000159409	-0.0356182	0.0126508	0.00486867	11	61569830	rs174546	30475	T	C	0.330334	ENSG00000159409
ubm-a-529	-0.0437	0.0155	0.00489779	11	61569830	rs174546	7916	T	C	0.34729	IDP dMRI TBSS ICVF Uncinate fasciculus L
eqtl-a-ENSG00000138617	-0.035593	0.0126508	0.00489903	11	61569830	rs174546	31300	T	C	0.330334	ENSG00000138617
eqtl-a-ENSG00000177707	-0.0355791	0.0126508	0.00491428	11	61569830	rs174546	31086	T	C	0.330334	ENSG00000177707
eqtl-a-ENSG00000135999	-0.0355727	0.0126508	0.00492346	11	61569830	rs174546	31300	T	C	0.330334	ENSG00000135999
eqtl-a-ENSG00000258702	0.0355715	0.0126508	0.00492652	11	61569830	rs174546	4339	T	C	0.330334	ENSG00000258702
eqtl-a-ENSG00000166164	-0.0355702	0.0126508	0.00492652	11	61569830	rs174546	23244	T	C	0.330334	ENSG00000166164
eqtl-a-ENSG00000136261	0.0355588	0.0126508	0.00494186	11	61569830	rs174546	31300	T	C	0.330334	ENSG00000136261
met-c-954	-0.029946	0.0105	0.00496204	11	61569830	rs174546	19273	T	C	0.400252	Concentration of very small VLDL particles
ukb-d-22660_105	-0.00619181	0.00220467	0.00497875	11	61569830	rs174546	67655	T	C	0.347084	Gap coding: Looking after the home and/or family
eqtl-a-ENSG00000141452	-0.0355171	0.0126508	0.00499126	11	61569830	rs174546	31300	T	C	0.330334	ENSG00000141452
ukb-b-17241	-0.00256908	0.000914792	0.005	11	61569830	rs174546	462013	T	C	0.344022	Blood clot, DVT, bronchitis, emphysema, asthma, rhinitis, eczema, allergy diagnosed by doctor: Hayfever, allergic rhinitis or eczema
ebi-a-GCST90002366	0.057419	0.0204508	0.00500196	11	61569830	rs174546	8189	T	C	0.187447	Red blood cell count
ubm-a-2097	0.0466	0.0166	0.00501187	11	61569830	rs174546	7916	T	C	0.34729	NET100 0941
prot-a-818	-0.0724	0.0258	0.00501187	11	61569830	rs174546	3301	T	C	0.33686	Diablo homolog, mitochondrial
eqtl-a-ENSG00000006125	-0.0354905	0.0126508	0.00502539	11	61569830	rs174546	31086	T	C	0.330334	ENSG00000006125
eqtl-a-ENSG00000140009	-0.0354754	0.0126508	0.00504104	11	61569830	rs174546	31086	T	C	0.330334	ENSG00000140009
eqtl-a-ENSG00000078081	-0.0354691	0.0126508	0.00505045	11	61569830	rs174546	31086	T	C	0.330334	ENSG00000078081
eqtl-a-ENSG00000005955	0.0354513	0.0126508	0.00507551	11	61569830	rs174546	14263	T	C	0.330334	ENSG00000005955
ieu-a-1125	0.08478	0.03017	0.00508195	11	61569830	rs174546	43751	T	C	0.3331	Endometrioid ovarian cancer
eqtl-a-ENSG00000130584	0.0354374	0.0126508	0.00509132	11	61569830	rs174546	26225	T	C	0.330334	ENSG00000130584
ukb-d-D17	-0.000769526	0.000274781	0.00510258	11	61569830	rs174546	361194	T	C	0.345415	Diagnoses - main ICD10: D17 Benign lipomatous neoplasm
eqtl-a-ENSG00000213719	-0.0354185	0.0126508	0.0051134	11	61569830	rs174546	14263	T	C	0.330334	ENSG00000213719
prot-a-2204	-0.0722	0.0258	0.00512861	11	61569830	rs174546	3301	T	C	0.33686	Protocadherin beta-2
eqtl-a-ENSG00000204472	0.0354046	0.0126508	0.0051357	11	61569830	rs174546	14263	T	C	0.330334	ENSG00000204472
ukb-d-I9_PHLETHROMBDVTLOW	-0.00052838	0.000188857	0.00514588	11	61569830	rs174546	361194	T	C	0.345415	DVT of lower extremities
ebi-a-GCST005194	-0.0153	0.0055	0.00517905	11	61569830	rs174546	296525	T	C	0.337	Coronary artery disease
eqtl-a-ENSG00000269969	0.0353578	0.0126508	0.00519314	11	61569830	rs174546	4339	T	C	0.330334	ENSG00000269969
ieu-a-270	0.0168	0.0065	0.00520104	11	61569830	rs174546	48779	T	C	#N/A	Haemoglobin concentration
met-a-414	0.0101	0.0036	0.00521003	11	61569830	rs174546	6385	T	C	0.3353	X-06307
eqtl-a-ENSG00000184293	-0.0353173	0.0126508	0.00524155	11	61569830	rs174546	31300	T	C	0.330334	ENSG00000184293
eqtl-a-ENSG00000133627	0.0353186	0.0126508	0.00524155	11	61569830	rs174546	30337	T	C	0.330334	ENSG00000133627
prot-a-2986	0.0721	0.0258	0.00524807	11	61569830	rs174546	3301	T	C	0.33686	Tolloid-like protein 1
ukb-e-6154_p1_CSA	-0.1564	0.05605	0.00527704	11	61569830	rs174546	#N/A	T	C	0.834	Medication for pain relief, constipation, heartburn
eqtl-a-ENSG00000111801	-0.0352832	0.0126508	0.00528713	11	61569830	rs174546	31300	T	C	0.330334	ENSG00000111801
eqtl-a-ENSG00000165929	0.0352807	0.0126508	0.00529359	11	61569830	rs174546	31300	T	C	0.330334	ENSG00000165929
ukb-b-12026	0.00117387	0.000420618	0.00530005	11	61569830	rs174546	418120	T	C	0.34393	Ever had same-sex intercourse
ukb-b-5801	-0.00656739	0.00235438	0.00530005	11	61569830	rs174546	397498	T	C	0.344537	Age started wearing glasses or contact lenses
met-d-S_VLDL_PL	-0.0113002	0.00433277	0.00530005	11	61569830	rs174546	#N/A	T	C	0.342511	Phospholipids in small VLDL
eqtl-a-ENSG00000101444	0.0352705	0.0126508	0.00530677	11	61569830	rs174546	14263	T	C	0.330334	ENSG00000101444
ubm-a-2555	0.0462	0.0166	0.00537032	11	61569830	rs174546	7916	T	C	0.34729	NET100 1399
eqtl-a-ENSG00000204922	0.0352136	0.0126509	0.00537923	11	61569830	rs174546	20737	T	C	0.330334	ENSG00000204922
ukb-e-30760_EAS	-0.08002	0.02877	0.00541302	11	61569830	rs174546	#N/A	T	C	0.3965	HDL cholesterol
ukb-a-292	-0.00447331	0.00160868	0.005424	11	61569830	rs174546	331030	T	C	0.345032	Trunk fat-free mass
ukb-a-549	-0.0011221	0.000403659	0.00543939	11	61569830	rs174546	337199	T	C	0.345032	Diagnoses - main ICD10: K40 Inguinal hernia
eqtl-a-ENSG00000229754	0.0351365	0.0126509	0.00547961	11	61569830	rs174546	23030	T	C	0.330334	ENSG00000229754
eqtl-a-ENSG00000130876	-0.0351327	0.0126509	0.0054829	11	61569830	rs174546	31300	T	C	0.330334	ENSG00000130876
ieu-b-31	0.005471	0.00197	0.00550896	11	61569830	rs174546	520191	T	C	0.342802	monocyte cell count
eqtl-a-ENSG00000057657	-0.0351125	0.0126509	0.00550998	11	61569830	rs174546	31300	T	C	0.330334	ENSG00000057657
eqtl-a-ENSG00000261186	-0.0351125	0.0126509	0.00550998	11	61569830	rs174546	5502	T	C	0.330334	ENSG00000261186
eqtl-a-ENSG00000215012	0.0350935	0.0126509	0.0055372	11	61569830	rs174546	26225	T	C	0.330334	ENSG00000215012
eqtl-a-ENSG00000147274	0.0350948	0.0126509	0.0055372	11	61569830	rs174546	9188	T	C	0.330334	ENSG00000147274
ukb-e-41229_p50_CSA	-0.3968	0.1431	0.00554102	11	61569830	rs174546	#N/A	T	C	0.8346	PCT responsible for patient data
ukb-e-6142_p6_CSA	0.2667	0.09617	0.00554996	11	61569830	rs174546	#N/A	T	C	0.8383	Current employment status
eqtl-a-ENSG00000196668	-0.0350644	0.0126509	0.00557468	11	61569830	rs174546	22539	T	C	0.330334	ENSG00000196668
eqtl-a-ENSG00000146477	-0.0350594	0.0126509	0.00558162	11	61569830	rs174546	25463	T	C	0.330334	ENSG00000146477
ukb-b-3444	-0.000366153	0.000132073	0.00560003	11	61569830	rs174546	444055	T	C	0.344054	Treatment speciality of consultant (recoded): Endocrinology
ukb-e-47_CSA	-0.04169	0.01505	0.00560402	11	61569830	rs174546	#N/A	T	C	0.8359	Hand grip strength (right)
ieu-a-965	-0.0826384	0.026678	0.00561798	11	61569830	rs174546	18336	T	C	0.332796	Lung adenocarcinoma
ukb-a-453	0.00354159	0.00127893	0.00562018	11	61569830	rs174546	333581	T	C	0.345032	Medication for pain relief constipation heartburn: None of the above
eqtl-a-ENSG00000160703	-0.0350189	0.0126509	0.00563664	11	61569830	rs174546	31300	T	C	0.330334	ENSG00000160703
eqtl-a-ENSG00000139725	-0.0350063	0.0126509	0.00565405	11	61569830	rs174546	31300	T	C	0.330334	ENSG00000139725
eqtl-a-ENSG00000010539	-0.0350012	0.0126509	0.00566096	11	61569830	rs174546	31086	T	C	0.330334	ENSG00000010539
ukb-d-I9_DVTANDPULM	-0.000743291	0.000268833	0.00569469	11	61569830	rs174546	361194	T	C	0.345415	DVT of lower extremities and pulmonary embolism
eqtl-a-ENSG00000139641	-0.0349519	0.0126509	0.00573073	11	61569830	rs174546	28533	T	C	0.330334	ENSG00000139641
prot-a-2501	-0.0713	0.0258	0.0057544	11	61569830	rs174546	3301	T	C	0.33686	Probable RNA-binding protein 19
prot-a-505	-0.0712	0.0258	0.0057544	11	61569830	rs174546	3301	T	C	0.33686	CCAAT/enhancer-binding protein beta
met-a-609	-0.0319	0.0116	0.00575997	11	61569830	rs174546	2725	T	C	0.3164	X-12441--12-hydroxyeicosatetraenoate (12-HETE)
ebi-a-GCST90001522	-0.1045	0.0378	0.00576806	11	61569830	rs174546	1858	T	C	0.2925	CD33- HLA DR- Absolute Count
ieu-a-977	0.04659	0.016543	0.00577006	11	61569830	rs174546	10805	T	C	0.318775	Forearm bone mineral density
eqtl-a-ENSG00000152582	0.0349178	0.0126509	0.00578016	11	61569830	rs174546	31300	T	C	0.330334	ENSG00000152582
eqtl-a-ENSG00000115998	-0.0349064	0.0126509	0.00579429	11	61569830	rs174546	31300	T	C	0.330334	ENSG00000115998
ebi-a-GCST90001458	-0.08068	0.02925	0.00583405	11	61569830	rs174546	3387	T	C	0.2929	Myeloid Dendritic Cell Absolute Count
ukb-d-30120_irnt	-0.00688183	0.00249618	0.00583472	11	61569830	rs174546	349856	T	C	0.345438	Lymphocyte count
eqtl-a-ENSG00000226125	-0.0348748	0.0126509	0.005837	11	61569830	rs174546	5502	T	C	0.330334	ENSG00000226125
ebi-a-GCST006943	0.00673324	0.00244223	0.00583795	11	61569830	rs174546	376097	T	C	0.336142	Feeling miserable
bbj-a-28	-0.02868	0.01041	0.00584804	11	61569830	rs174546	#N/A	T	C	0.3902	Interventricular septum thickness
met-c-938	0.02714	0.009845	0.00585302	11	61569830	rs174546	22698	T	C	0.385944	Tyrosine
eqtl-a-ENSG00000211945	-0.0348444	0.0126509	0.00588004	11	61569830	rs174546	5502	T	C	0.330334	ENSG00000211945
ubm-a-727	-0.0453	0.0165	0.00588844	11	61569830	rs174546	7916	T	C	0.34729	IDP dMRI ProbtrackX L1 ml r
ubm-a-577	0.0443	0.0161	0.00588844	11	61569830	rs174546	7916	T	C	0.34729	IDP dMRI TBSS OD Uncinate fasciculus L
ebi-a-GCST006946	-0.00679961	0.00246989	0.00589902	11	61569830	rs174546	367725	T	C	0.336142	Worry too long after an embarrassing experience
ukb-b-9536	0.000643476	0.000233571	0.00589997	11	61569830	rs174546	463010	T	C	0.344017	Diagnoses - main ICD10: D25.9 Leiomyoma of uterus, unspecified
ukb-b-18700	0.000767484	0.000278957	0.00589997	11	61569830	rs174546	462933	T	C	0.344015	Non-cancer illness code, self-reported: cholelithiasis/gall stones
prot-c-4986_59_1	0.1326	0.0480609	0.00590201	11	61569830	rs174546	996	T	C	#N/A	FAK1
eqtl-a-ENSG00000230850	0.0348014	0.0126509	0.00594497	11	61569830	rs174546	5502	T	C	0.330334	ENSG00000230850
eqtl-a-ENSG00000138829	0.0348014	0.0126509	0.00594497	11	61569830	rs174546	31300	T	C	0.330334	ENSG00000138829
eqtl-a-ENSG00000116117	-0.0347977	0.0126509	0.00594867	11	61569830	rs174546	30381	T	C	0.330334	ENSG00000116117
ukb-a-340	-0.00198414	0.000721504	0.00596005	11	61569830	rs174546	204240	T	C	0.345032	Hearing aid user
ukb-a-517	-0.000150036	5.45762e-05	0.00597599	11	61569830	rs174546	337199	T	C	0.345032	Diagnoses - main ICD10: B37 Candidiasis
eqtl-a-ENSG00000013374	-0.034766	0.0126509	0.00599239	11	61569830	rs174546	30872	T	C	0.330334	ENSG00000013374
ebi-a-GCST008034	-0.0403795	0.0146952	0.00599957	11	61569830	rs174546	10408	T	C	0.457058	Hemoglobin A1c levels
ukb-b-4956	0.00587408	0.00213925	0.00599998	11	61569830	rs174546	413343	T	C	0.344327	Morning/evening person (chronotype)
ukb-e-1210_CSA	0.1224	0.04457	0.006008	11	61569830	rs174546	#N/A	T	C	0.8459	Snoring
ubm-a-3062	-0.0429	0.0156	0.0060256	11	61569830	rs174546	7916	T	C	0.34729	DKTatlas rh transversetemporal thickness
ukb-e-1428_p2_AFR	0.3311	0.1206	0.00603198	11	61569830	rs174546	#N/A	T	C	0.97428	Spread type
eqtl-a-ENSG00000108576	0.0347218	0.0126509	0.00605843	11	61569830	rs174546	31300	T	C	0.330334	ENSG00000108576
eqtl-a-ENSG00000225603	0.0347155	0.0126509	0.0060696	11	61569830	rs174546	4656	T	C	0.330334	ENSG00000225603
eqtl-a-ENSG00000170293	0.0347142	0.0126509	0.00607323	11	61569830	rs174546	9188	T	C	0.330334	ENSG00000170293
eqtl-a-ENSG00000005844	-0.034699	0.012651	0.00609172	11	61569830	rs174546	31300	T	C	0.330334	ENSG00000005844
ukb-b-6616	0.000282955	0.000103119	0.0061	11	61569830	rs174546	463010	T	C	0.344017	Diagnoses - secondary ICD10: K26.9 Unspecified as acute or chronic, without haemorrhage or perforation
ebi-a-GCST004453	0.0438	0.016	0.00610801	11	61569830	rs174546	8124	T	C	#N/A	Interleukin-4 levels
eqtl-a-ENSG00000124383	0.0346775	0.012651	0.0061252	11	61569830	rs174546	31260	T	C	0.330334	ENSG00000124383
ukb-e-30610_MID	0.1228	0.04482	0.00613494	11	61569830	rs174546	#N/A	T	C	0.7759	Alkaline phosphatase
eqtl-a-ENSG00000114446	-0.0346497	0.012651	0.00616269	11	61569830	rs174546	31300	T	C	0.330334	ENSG00000114446
ubm-a-920	0.0422	0.0154	0.00616595	11	61569830	rs174546	7916	T	C	0.34729	NODEamps100 0029
ubm-a-3077	-0.0421	0.0154	0.00616595	11	61569830	rs174546	7916	T	C	0.34729	a2009s rh G front inf-Orbital thickness
prot-a-591	-0.0709	0.0258	0.00616595	11	61569830	rs174546	3301	T	C	0.33686	Caseinolytic peptidase B protein homolog
ebi-a-GCST90002116	0.08259	0.03014	0.00616694	11	61569830	rs174546	3060	T	C	0.2931	HLA DR on B cell
met-c-883	-0.029189	0.010487	0.00618102	11	61569830	rs174546	19273	T	C	0.400252	Total lipids in large LDL
eqtl-a-ENSG00000213689	-0.034627	0.012651	0.00619641	11	61569830	rs174546	14263	T	C	0.330334	ENSG00000213689
met-d-XXL_VLDL_TG_pct	-0.0119375	0.00437491	0.00619998	11	61569830	rs174546	#N/A	T	C	0.343354	Triglycerides to total lipids ratio in chylomicrons and extremely large VLDL
eqtl-a-ENSG00000163171	-0.0346156	0.012651	0.00621527	11	61569830	rs174546	31300	T	C	0.330334	ENSG00000163171
eqtl-a-ENSG00000090339	0.0346131	0.012651	0.00622286	11	61569830	rs174546	31300	T	C	0.330334	ENSG00000090339
eqtl-a-ENSG00000167182	-0.0345991	0.012651	0.00623807	11	61569830	rs174546	30337	T	C	0.330334	ENSG00000167182
eqtl-a-ENSG00000168883	-0.034589	0.012651	0.00625317	11	61569830	rs174546	31300	T	C	0.330334	ENSG00000168883
eqtl-a-ENSG00000100554	-0.034584	0.012651	0.0062608	11	61569830	rs174546	31300	T	C	0.330334	ENSG00000100554
eqtl-a-ENSG00000132824	-0.0345675	0.012651	0.00628753	11	61569830	rs174546	31300	T	C	0.330334	ENSG00000132824
ukb-b-6992	0.00573285	0.00209828	0.00629999	11	61569830	rs174546	64949	T	C	0.344024	Type of meals eaten: Restaurant meals
ukb-b-5945	0.00391329	0.00143299	0.00629999	11	61569830	rs174546	204568	T	C	0.344519	Relative age of first facial hair
eqtl-a-ENSG00000140400	0.0345562	0.012651	0.00630652	11	61569830	rs174546	31086	T	C	0.330334	ENSG00000140400
ubm-a-918	0.0431	0.0158	0.00630957	11	61569830	rs174546	7916	T	C	0.34729	NODEamps100 0027
ubm-a-391	0.0433	0.0158	0.00630957	11	61569830	rs174546	7916	T	C	0.34729	IDP dMRI TBSS L2 Body of corpus callosum
eqtl-a-ENSG00000185614	0.0345498	0.012651	0.00631422	11	61569830	rs174546	25306	T	C	0.330334	ENSG00000185614
eqtl-a-ENSG00000108797	0.0345448	0.012651	0.00632193	11	61569830	rs174546	31300	T	C	0.330334	ENSG00000108797
eqtl-a-ENSG00000206567	-0.0345435	0.012651	0.00632193	11	61569830	rs174546	25306	T	C	0.330334	ENSG00000206567
eqtl-a-ENSG00000261269	-0.0345397	0.012651	0.00632572	11	61569830	rs174546	22111	T	C	0.330334	ENSG00000261269
eqtl-a-ENSG00000197632	-0.0345271	0.012651	0.00634878	11	61569830	rs174546	28279	T	C	0.330334	ENSG00000197632
eqtl-a-ENSG00000077549	-0.0345144	0.012651	0.00636429	11	61569830	rs174546	31260	T	C	0.330334	ENSG00000077549
ukb-a-370	0.0110074	0.00403479	0.0063706	11	61569830	rs174546	110290	T	C	0.345032	Family relationship satisfaction
ukb-e-102400_AFR	-0.7712	0.2827	0.00637206	11	61569830	rs174546	#N/A	T	C	0.96871	Savoury snack consumers
eqtl-a-ENSG00000133805	0.0345119	0.012651	0.00637588	11	61569830	rs174546	31300	T	C	0.330334	ENSG00000133805
eqtl-a-ENSG00000006638	0.0345056	0.012651	0.00638352	11	61569830	rs174546	31300	T	C	0.330334	ENSG00000006638
met-d-S_VLDL_C	-0.0112053	0.00434065	0.0064	11	61569830	rs174546	#N/A	T	C	0.342511	Cholesterol in small VLDL
eqtl-a-ENSG00000138642	-0.0344841	0.012651	0.00641077	11	61569830	rs174546	31300	T	C	0.330334	ENSG00000138642
eqtl-a-ENSG00000185104	-0.0344841	0.012651	0.00641461	11	61569830	rs174546	31300	T	C	0.330334	ENSG00000185104
eqtl-a-ENSG00000183691	0.0344816	0.012651	0.00641845	11	61569830	rs174546	31300	T	C	0.330334	ENSG00000183691
prot-a-1416	-0.0703	0.0258	0.00645654	11	61569830	rs174546	3301	T	C	0.33686	Interferon-induced protein with tetratricopeptide repeats 2
prot-a-130	-0.0704	0.0258	0.00645654	11	61569830	rs174546	3301	T	C	0.33686	Apolipoprotein D
eqtl-a-ENSG00000263065	-0.0344398	0.012651	0.00648097	11	61569830	rs174546	4677	T	C	0.330334	ENSG00000263065
eqtl-a-ENSG00000133243	-0.0344411	0.012651	0.00648097	11	61569830	rs174546	26026	T	C	0.330334	ENSG00000133243
ukb-e-6155_p8_CSA	-0.1336	0.04909	0.00648396	11	61569830	rs174546	#N/A	T	C	0.832	Vitamin and mineral supplements
ieu-a-273	-0.0836	0.0291	0.00649606	11	61569830	rs174546	45763	T	C	#N/A	Mean cell volume
ukb-d-20550_1	0.00429096	0.00157736	0.00652259	11	61569830	rs174546	98990	T	C	0.347045	Activities undertaken to treat anxiety: Talking therapies, such as psychotherapy, counselling, group therapy or CBT
eqtl-a-ENSG00000100461	-0.0343981	0.012651	0.00654395	11	61569830	rs174546	31300	T	C	0.330334	ENSG00000100461
eqtl-a-ENSG00000241106	-0.0343715	0.012651	0.00658764	11	61569830	rs174546	13344	T	C	0.330334	ENSG00000241106
eqtl-a-ENSG00000198755	0.034369	0.012651	0.00659569	11	61569830	rs174546	6421	T	C	0.330334	ENSG00000198755
ubm-a-1310	0.0449	0.0165	0.00660693	11	61569830	rs174546	7916	T	C	0.34729	NET100 0154
ieu-b-9	-0.0357428	0.0131649	0.00662003	11	61569830	rs174546	33446	T	C	0.328	generalized epilepsy, all documented cases
ukb-a-293	-0.00435257	0.00160343	0.00663728	11	61569830	rs174546	330995	T	C	0.345032	Trunk predicted mass
eqtl-a-ENSG00000186187	0.0343412	0.012651	0.00663957	11	61569830	rs174546	31300	T	C	0.330334	ENSG00000186187
ebi-a-GCST90001979	0.07513	0.02767	0.00665105	11	61569830	rs174546	3620	T	C	0.2941	CD16 on CD14- CD16+ monocyte
eqtl-a-ENSG00000080546	-0.0343172	0.012651	0.00667175	11	61569830	rs174546	31300	T	C	0.330334	ENSG00000080546
ukb-e-5163_AFR	-0.2232	0.0823	0.00667498	11	61569830	rs174546	#N/A	T	C	0.97063	3mm regularity index (left)
ukb-b-8846	-0.00273136	0.00100683	0.00669993	11	61569830	rs174546	462717	T	C	0.343996	Methods of admission to hospital (recoded): Elective admission: Booked
ukb-d-4990	0.00582667	0.00214912	0.00670548	11	61569830	rs174546	102181	T	C	0.346258	FI6 : conditional arithmetic
eqtl-a-ENSG00000131368	0.0342931	0.012651	0.00671614	11	61569830	rs174546	31086	T	C	0.330334	ENSG00000131368
eqtl-a-ENSG00000259659	-0.0342843	0.012651	0.00672419	11	61569830	rs174546	3831	T	C	0.330334	ENSG00000259659
eqtl-a-ENSG00000230280	0.0342868	0.012651	0.00672419	11	61569830	rs174546	4994	T	C	0.330334	ENSG00000230280
met-a-660	0.0115	0.0042	0.00673302	11	61569830	rs174546	6144	T	C	0.3335	X-12786
eqtl-a-ENSG00000074201	0.0342805	0.012651	0.00673643	11	61569830	rs174546	31300	T	C	0.330334	ENSG00000074201
met-a-566	-0.005	0.0019	0.00673907	11	61569830	rs174546	7315	T	C	0.3402	X-12038
ukb-a-427	0.00210595	0.000777315	0.00674373	11	61569830	rs174546	336138	T	C	0.345032	Mouth/teeth dental problems: Mouth ulcers
ebi-a-GCST90001975	0.07851	0.02897	0.00675896	11	61569830	rs174546	3060	T	C	0.2931	FSC-A on HLA DR+ T cell
ubm-a-1934	0.0439	0.0162	0.00676083	11	61569830	rs174546	7916	T	C	0.34729	NET100 0778
prot-a-1317	-0.07	0.0258	0.00676083	11	61569830	rs174546	3301	T	C	0.33686	Hemoglobin subunit zeta
eqtl-a-ENSG00000100503	-0.0342552	0.012651	0.00677314	11	61569830	rs174546	31300	T	C	0.330334	ENSG00000100503
eqtl-a-ENSG00000109084	0.0342527	0.012651	0.00678125	11	61569830	rs174546	31300	T	C	0.330334	ENSG00000109084
ukb-d-20118_6	-0.00172286	0.000636485	0.00679313	11	61569830	rs174546	357712	T	C	0.345443	Home area population density - urban or rural: England/Wales - Town and Fringe - less sparse
ukb-b-7759	0.00610853	0.00225837	0.00680002	11	61569830	rs174546	64949	T	C	0.344024	Typical diet yesterday
ukb-b-11480	-0.0126117	0.00466242	0.00680002	11	61569830	rs174546	97653	T	C	0.343953	Corneal hysteresis (right)
eqtl-a-ENSG00000105135	0.0342211	0.012651	0.00683455	11	61569830	rs174546	31086	T	C	0.330334	ENSG00000105135
eqtl-a-ENSG00000100330	-0.034211	0.012651	0.00684684	11	61569830	rs174546	31300	T	C	0.330334	ENSG00000100330
eqtl-a-ENSG00000143297	-0.0342072	0.012651	0.0068511	11	61569830	rs174546	31046	T	C	0.330334	ENSG00000143297
met-a-474	0.0065	0.0024	0.00689208	11	61569830	rs174546	7307	T	C	0.3314	Gamma-glutamylvaline
ukb-b-16858	-0.00410668	0.0015208	0.00690001	11	61569830	rs174546	112583	T	C	0.345797	Cough on most days
ukb-b-5447	0.009662	0.0035772	0.00690001	11	61569830	rs174546	146218	T	C	0.343778	Heel broadband ultrasound attenuation (left)
ubm-a-320	-0.0447	0.0166	0.00691831	11	61569830	rs174546	7916	T	C	0.34729	IDP dMRI TBSS MO Posterior thalamic radiation R
ukb-e-1080_CSA	-0.05132	0.01901	0.00692596	11	61569830	rs174546	#N/A	T	C	0.838	Time spent using computer
eqtl-a-ENSG00000245213	-0.0341465	0.0126511	0.00695056	11	61569830	rs174546	5502	T	C	0.330334	ENSG00000245213
eqtl-a-ENSG00000261183	-0.0341402	0.0126511	0.00695905	11	61569830	rs174546	5502	T	C	0.330334	ENSG00000261183
eqtl-a-ENSG00000180611	0.0341212	0.0126511	0.00699681	11	61569830	rs174546	25306	T	C	0.330334	ENSG00000180611
ukb-b-1567	-0.0023609	0.000874918	0.00700003	11	61569830	rs174546	463010	T	C	0.344017	Operative procedures - secondary OPCS: Z94.3 Left sided operation
ukb-e-1508_p3_CSA	-0.2253	0.08354	0.007011	11	61569830	rs174546	#N/A	T	C	0.8356	Coffee type
eqtl-a-ENSG00000133740	-0.034106	0.0126511	0.00701778	11	61569830	rs174546	14263	T	C	0.330334	ENSG00000133740
ukb-d-N84	-0.000913024	0.000338755	0.00703429	11	61569830	rs174546	361194	T	C	0.345415	Diagnoses - main ICD10: N84 Polyp of female genital tract
eqtl-a-ENSG00000187742	0.0340731	0.0126511	0.00707701	11	61569830	rs174546	31300	T	C	0.330334	ENSG00000187742
ubm-a-1118	-0.0433	0.0161	0.00707946	11	61569830	rs174546	7916	T	C	0.34729	NET25 0172
prot-a-1759	-0.0695	0.0258	0.00707946	11	61569830	rs174546	3301	T	C	0.33686	Leiomodin-1
prot-a-914	-0.0695	0.0258	0.00707946	11	61569830	rs174546	3301	T	C	0.33686	Histone-lysine N-methyltransferase EHMT2
ukb-b-5090	0.0125826	0.00467252	0.00710003	11	61569830	rs174546	99071	T	C	0.344309	Astigmatism angle (left)
ukb-a-454	-0.00245603	0.000912613	0.00711967	11	61569830	rs174546	333581	T	C	0.345032	Medication for pain relief constipation heartburn: Ibuprofen (e.g. Nurofen)
eqtl-a-ENSG00000172007	-0.034039	0.0126511	0.00713231	11	61569830	rs174546	31300	T	C	0.330334	ENSG00000172007
ebi-a-GCST90001535	-0.0742	0.02759	0.00718505	11	61569830	rs174546	3427	T	C	0.2914	CD45RA- CD4+ T cell %CD4+ T cell
ebi-a-GCST90001542	-0.08028	0.02986	0.00721406	11	61569830	rs174546	3395	T	C	0.2919	Effector Memory CD4+ T cell Absolute Count
ubm-a-2013	0.0444	0.0166	0.00724436	11	61569830	rs174546	7916	T	C	0.34729	NET100 0857
ubm-a-910	0.0409	0.0152	0.00724436	11	61569830	rs174546	7916	T	C	0.34729	NODEamps100 0019
eqtl-a-ENSG00000186469	-0.0339593	0.0126511	0.00726608	11	61569830	rs174546	31300	T	C	0.330334	ENSG00000186469
ieu-a-274	0.0534	0.021	0.00726708	11	61569830	rs174546	40688	T	C	#N/A	Packed cell volume
ukb-a-255	-0.00458921	0.00171039	0.00729508	11	61569830	rs174546	83529	T	C	0.345032	Doctor diagnosed asthma
ukb-b-533	0.00565326	0.00210708	0.00729995	11	61569830	rs174546	453065	T	C	0.344008	Ease of skin tanning
eqtl-a-ENSG00000106615	-0.0339366	0.0126511	0.00730516	11	61569830	rs174546	14263	T	C	0.330334	ENSG00000106615
eqtl-a-ENSG00000148090	-0.0339315	0.0126511	0.00731392	11	61569830	rs174546	14263	T	C	0.330334	ENSG00000148090
eqtl-a-ENSG00000234771	0.0339302	0.0126511	0.0073183	11	61569830	rs174546	22111	T	C	0.330334	ENSG00000234771
eqtl-a-ENSG00000166341	0.0339277	0.0126511	0.00732268	11	61569830	rs174546	31300	T	C	0.330334	ENSG00000166341
ukb-a-228	-0.00147627	0.000550507	0.00732622	11	61569830	rs174546	333997	T	C	0.345032	Home area population density - urban or rural: Scotland - Large Urban Area
eqtl-a-ENSG00000162959	-0.0338999	0.0126511	0.00736665	11	61569830	rs174546	11496	T	C	0.330334	ENSG00000162959
eqtl-a-ENSG00000066117	-0.0338974	0.0126511	0.00737548	11	61569830	rs174546	31086	T	C	0.330334	ENSG00000066117
ieu-a-27	0.023	0.0086	0.00739997	11	61569830	rs174546	26836	T	C	#N/A	Birth weight
ubm-a-1561	-0.044	0.0164	0.0074131	11	61569830	rs174546	7916	T	C	0.34729	NET100 0405
ukb-e-5262_CSA	0.08078	0.03017	0.00741498	11	61569830	rs174546	#N/A	T	C	0.8429	Intra-ocular pressure, corneal-compensated (left)
eqtl-a-ENSG00000111252	0.033843	0.0126511	0.00747291	11	61569830	rs174546	31300	T	C	0.330334	ENSG00000111252
ukb-b-16576	-0.00469625	0.00175778	0.00749998	11	61569830	rs174546	421764	T	C	0.344147	Dried fruit intake
eqtl-a-ENSG00000118007	-0.0338101	0.0126511	0.00752662	11	61569830	rs174546	31086	T	C	0.330334	ENSG00000118007
ukb-e-recode18_AFR	0.5296	0.1982	0.00752801	11	61569830	rs174546	#N/A	T	C	0.9735	NA
ukb-e-2257_AFR	-0.3628	0.1358	0.00755301	11	61569830	rs174546	#N/A	T	C	0.97007	Hearing difficulty/problems with background noise
eqtl-a-ENSG00000143443	-0.0337823	0.0126511	0.00757618	11	61569830	rs174546	31300	T	C	0.330334	ENSG00000143443
ubm-a-925	0.0416	0.0156	0.00758578	11	61569830	rs174546	7916	T	C	0.34729	NODEamps100 0034
eqtl-a-ENSG00000198356	-0.0337709	0.0126511	0.00759416	11	61569830	rs174546	31300	T	C	0.330334	ENSG00000198356
ukb-b-4171	0.00254687	0.000953761	0.00759994	11	61569830	rs174546	461369	T	C	0.344055	Leisure/social activities: Pub or social club
bbj-a-52	0.01036	0.003883	0.00760099	11	61569830	rs174546	#N/A	T	C	0.3902	Systolic blood pressure
eqtl-a-ENSG00000173706	-0.0337633	0.0126511	0.00760782	11	61569830	rs174546	30872	T	C	0.330334	ENSG00000173706
eqtl-a-ENSG00000109065	0.0337659	0.0126511	0.0076122	11	61569830	rs174546	31300	T	C	0.330334	ENSG00000109065
ebi-a-GCST008033	0.0301023	0.0112795	0.00761325	11	61569830	rs174546	12687	T	C	0.392279	Fasting blood insulin
eqtl-a-ENSG00000132122	0.0337545	0.0126511	0.00763045	11	61569830	rs174546	31300	T	C	0.330334	ENSG00000132122
eqtl-a-ENSG00000136286	-0.0337507	0.0126511	0.00763045	11	61569830	rs174546	26225	T	C	0.330334	ENSG00000136286
ukb-d-K63	-0.000998748	0.000374515	0.00765861	11	61569830	rs174546	361194	T	C	0.345415	Diagnoses - main ICD10: K63 Other diseases of intestine
eqtl-a-ENSG00000176783	0.0337292	0.0126511	0.00767591	11	61569830	rs174546	31260	T	C	0.330334	ENSG00000176783
ukb-e-41235_MID	-0.1135	0.04257	0.00768794	11	61569830	rs174546	#N/A	T	C	0.7777	Spells in hospital
ukb-b-8720	-0.00032002	0.000120169	0.00769999	11	61569830	rs174546	462933	T	C	0.344015	Non-cancer illness code, self-reported: pernicious anaemia
ukb-b-6019	-0.0100453	0.00376748	0.00769999	11	61569830	rs174546	108946	T	C	0.343087	Number of cigarettes previously smoked daily
ieu-a-1108	-0.0445	0.0167	0.00771099	11	61569830	rs174546	29633	T	C	0.3439	Ischemic stroke
eqtl-a-ENSG00000213018	0.0337064	0.0126511	0.0077172	11	61569830	rs174546	4677	T	C	0.330334	ENSG00000213018
ubm-a-926	0.0416	0.0156	0.00776247	11	61569830	rs174546	7916	T	C	0.34729	NODEamps100 0035
ubm-a-908	0.0408	0.0153	0.00776247	11	61569830	rs174546	7916	T	C	0.34729	NODEamps100 0017
prot-a-2678	0.0687	0.0258	0.00776247	11	61569830	rs174546	3301	T	C	0.33686	Semaphorin-6A
eqtl-a-ENSG00000258904	-0.0336761	0.0126511	0.00776784	11	61569830	rs174546	3831	T	C	0.330334	ENSG00000258904
ukb-e-30100_EAS	-0.0844	0.03172	0.00778807	11	61569830	rs174546	#N/A	T	C	0.4014	Mean platelet (thrombocyte) volume
eqtl-a-ENSG00000231312	0.033666	0.0126512	0.00779094	11	61569830	rs174546	5502	T	C	0.330334	ENSG00000231312
ukb-b-4531	0.000324939	0.000122146	0.00779992	11	61569830	rs174546	460794	T	C	0.344008	Destinations on discharge from hospital (recoded): Temporary place of residence
met-a-613	0.0135	0.0051	0.007808	11	61569830	rs174546	4533	T	C	0.3369	X-12456
ukb-e-626_AFR	0.5661	0.2128	0.00781898	11	61569830	rs174546	#N/A	T	C	0.97353	Disorders of menstruation and other abnormal bleeding from female genital tract
eqtl-a-ENSG00000141664	-0.0336306	0.0126512	0.00785127	11	61569830	rs174546	14263	T	C	0.330334	ENSG00000141664
eqtl-a-ENSG00000183735	-0.0336268	0.0126512	0.00786068	11	61569830	rs174546	31300	T	C	0.330334	ENSG00000183735
eqtl-a-ENSG00000177051	-0.0336167	0.0126512	0.00787934	11	61569830	rs174546	30872	T	C	0.330334	ENSG00000177051
prot-c-2765_4_3	0.1216	0.0456799	0.00788297	11	61569830	rs174546	996	T	C	#N/A	GDF-11
eqtl-a-ENSG00000068383	-0.0336053	0.0126512	0.00789805	11	61569830	rs174546	31086	T	C	0.330334	ENSG00000068383
met-d-S_HDL_P	0.0114471	0.00434247	0.00790005	11	61569830	rs174546	#N/A	T	C	0.342511	Concentration of small HDL particles
ubm-a-559	0.0412	0.0155	0.00794328	11	61569830	rs174546	7916	T	C	0.34729	IDP dMRI TBSS OD Posterior corona radiata L
ubm-a-2109	0.0427	0.0161	0.00794328	11	61569830	rs174546	7916	T	C	0.34729	NET100 0953
ubm-a-2218	-0.044	0.0166	0.00794328	11	61569830	rs174546	7916	T	C	0.34729	NET100 1062
ubm-a-279	0.0376	0.0141	0.00794328	11	61569830	rs174546	7916	T	C	0.34729	IDP dMRI TBSS MD Cingulum cingulate gyrus L
eqtl-a-ENSG00000124299	-0.0335813	0.0126512	0.00794493	11	61569830	rs174546	31300	T	C	0.330334	ENSG00000124299
eqtl-a-ENSG00000240834	-0.0335648	0.0126512	0.00797333	11	61569830	rs174546	5502	T	C	0.330334	ENSG00000240834
ukb-a-430	0.00228	0.000859425	0.00797976	11	61569830	rs174546	336138	T	C	0.345032	Mouth/teeth dental problems: Bleeding gums
ukb-b-20141	0.000914948	0.000345146	0.008	11	61569830	rs174546	462933	T	C	0.344015	Non-cancer illness code, self-reported: eczema/dermatitis
eqtl-a-ENSG00000260279	-0.0335332	0.0126512	0.00803489	11	61569830	rs174546	5502	T	C	0.330334	ENSG00000260279
ukb-a-411	0.00375211	0.00141578	0.00804489	11	61569830	rs174546	177550	T	C	0.345032	Transport type for commuting to job workplace: Public transport
eqtl-a-ENSG00000064419	-0.0335218	0.0126512	0.00805397	11	61569830	rs174546	31086	T	C	0.330334	ENSG00000064419
eqtl-a-ENSG00000126106	0.0335193	0.0126512	0.00806343	11	61569830	rs174546	31300	T	C	0.330334	ENSG00000126106
eqtl-a-ENSG00000236499	0.0335168	0.0126512	0.00806826	11	61569830	rs174546	4677	T	C	0.330334	ENSG00000236499
eqtl-a-ENSG00000178982	0.0335117	0.0126512	0.00807774	11	61569830	rs174546	14263	T	C	0.330334	ENSG00000178982
eqtl-a-ENSG00000055332	-0.0334978	0.0126512	0.00809692	11	61569830	rs174546	31300	T	C	0.330334	ENSG00000055332
ukb-b-20078	0.000489158	0.000184821	0.00809991	11	61569830	rs174546	462933	T	C	0.344015	Non-cancer illness code, self-reported: gastric/stomach ulcers
ukb-b-11461	-0.000982384	0.000370789	0.00809991	11	61569830	rs174546	457547	T	C	0.343982	Medication for pain relief, constipation, heartburn: Laxatives (e.g. Dulcolax, Senokot)
eqtl-a-ENSG00000053501	0.0334889	0.0126512	0.00812101	11	61569830	rs174546	14263	T	C	0.330334	ENSG00000053501
eqtl-a-ENSG00000055732	-0.0334852	0.0126512	0.00812569	11	61569830	rs174546	31086	T	C	0.330334	ENSG00000055732
ubm-a-386	-0.0421	0.0159	0.00812831	11	61569830	rs174546	7916	T	C	0.34729	IDP dMRI TBSS L1 Tapetum R
ebi-a-GCST90001886	0.07703	0.02911	0.00817203	11	61569830	rs174546	2920	T	C	0.2899	CD28 on CD39+ activated CD4 regulatory T cell
eqtl-a-ENSG00000246859	0.0334535	0.0126512	0.00818842	11	61569830	rs174546	4994	T	C	0.330334	ENSG00000246859
ukb-d-100920_2105	-0.0029588	0.00111894	0.00818861	11	61569830	rs174546	51427	T	C	0.346141	Type milk consumed: soya with calcium
eqtl-a-ENSG00000105205	-0.0334422	0.0126512	0.00820295	11	61569830	rs174546	31300	T	C	0.330334	ENSG00000105205
met-a-480	-0.0048	0.0018	0.00821505	11	61569830	rs174546	7363	T	C	0.3384	Caproate (6:0)
eqtl-a-ENSG00000143933	-0.0334295	0.0126512	0.00822716	11	61569830	rs174546	31300	T	C	0.330334	ENSG00000143933
eqtl-a-ENSG00000227376	0.0334333	0.0126512	0.00822716	11	61569830	rs174546	16877	T	C	0.330334	ENSG00000227376
eqtl-a-ENSG00000152778	-0.0334257	0.0126512	0.00823702	11	61569830	rs174546	31300	T	C	0.330334	ENSG00000152778
prot-c-2447_7_4	-0.1277	0.0482433	0.00825905	11	61569830	rs174546	996	T	C	#N/A	GIIE
eqtl-a-ENSG00000265992	0.0334143	0.0126512	0.00826609	11	61569830	rs174546	6421	T	C	0.330334	ENSG00000265992
eqtl-a-ENSG00000231453	0.0334105	0.0126512	0.00827104	11	61569830	rs174546	9911	T	C	0.330334	ENSG00000231453
eqtl-a-ENSG00000105612	-0.0334068	0.0126512	0.00827104	11	61569830	rs174546	31300	T	C	0.330334	ENSG00000105612
ukb-a-457	-0.00113105	0.000428435	0.0082922	11	61569830	rs174546	333581	T	C	0.345032	Medication for pain relief constipation heartburn: Laxatives (e.g. Dulcolax Senokot)
eqtl-a-ENSG00000145287	-0.0333966	0.0126512	0.00829545	11	61569830	rs174546	31260	T	C	0.330334	ENSG00000145287
ukb-b-8102	0.00353617	0.00133927	0.00830004	11	61569830	rs174546	64949	T	C	0.344024	Types of spreads/sauces consumed: Low fat mayonnaise
ukb-b-4303	0.00038742	0.000146678	0.00830004	11	61569830	rs174546	463010	T	C	0.344017	Diagnoses - secondary ICD10: K80.2 Calculus of gallbladder without cholecystitis
ukb-b-16998	-0.00620274	0.00235117	0.00830004	11	61569830	rs174546	395831	T	C	0.344454	Duration of walks
eqtl-a-ENSG00000108424	-0.0333891	0.0126512	0.0083052	11	61569830	rs174546	14263	T	C	0.330334	ENSG00000108424
ubm-a-61	-0.0393	0.0149	0.00831764	11	61569830	rs174546	7916	T	C	0.34729	IDP T1 FAST ROIs R sup parietal lobule
ubm-a-2488	-0.044	0.0167	0.00831764	11	61569830	rs174546	7916	T	C	0.34729	NET100 1332
eqtl-a-ENSG00000215096	-0.0333574	0.0126512	0.00836912	11	61569830	rs174546	3831	T	C	0.330334	ENSG00000215096
ukb-a-101	-0.00044241	0.000167789	0.00837182	11	61569830	rs174546	337159	T	C	0.345032	Non-cancer illness code self-reported: malabsorption/coeliac disease
eqtl-a-ENSG00000180409	0.0333574	0.0126512	0.00837414	11	61569830	rs174546	4022	T	C	0.330334	ENSG00000180409
ebi-a-GCST90002312	0.040402	0.015324	0.00839209	11	61569830	rs174546	9302	T	C	0.437665	Hemoglobin concentration
eqtl-a-ENSG00000170889	0.0333435	0.0126512	0.00839885	11	61569830	rs174546	6421	T	C	0.330334	ENSG00000170889
ukb-b-16068	-0.000727689	0.000276239	0.00840001	11	61569830	rs174546	463010	T	C	0.344017	PCT responsible for patient data: NOTTINGHAMSHIRE COUNTY TEACHING PCT
ukb-b-18377	0.00349732	0.00132605	0.00840001	11	61569830	rs174546	454826	T	C	0.344093	Leg fat percentage (left)
ukb-d-H00	-0.00041993	0.000159365	0.00841356	11	61569830	rs174546	361194	T	C	0.345415	Diagnoses - main ICD10: H00 Hordeolum and chalazion
eqtl-a-ENSG00000163682	0.0333322	0.0126512	0.00842364	11	61569830	rs174546	31300	T	C	0.330334	ENSG00000163682
eqtl-a-ENSG00000150637	0.0333284	0.0126512	0.00842869	11	61569830	rs174546	31086	T	C	0.330334	ENSG00000150637
met-a-325	0.0043	0.0016	0.00843607	11	61569830	rs174546	7358	T	C	0.3317	Tyrosine
eqtl-a-ENSG00000100234	0.0333233	0.0126512	0.00843859	11	61569830	rs174546	31086	T	C	0.330334	ENSG00000100234
eqtl-a-ENSG00000156976	0.0333246	0.0126512	0.00843859	11	61569830	rs174546	31300	T	C	0.330334	ENSG00000156976
eqtl-a-ENSG00000182463	0.0332917	0.0126512	0.00850335	11	61569830	rs174546	30872	T	C	0.330334	ENSG00000182463
eqtl-a-ENSG00000179965	0.0332765	0.0126512	0.00853356	11	61569830	rs174546	31086	T	C	0.330334	ENSG00000179965
eqtl-a-ENSG00000256020	0.0332474	0.0126512	0.00859389	11	61569830	rs174546	5502	T	C	0.330334	ENSG00000256020
ukb-b-19071	0.0123963	0.00471893	0.00860003	11	61569830	rs174546	97465	T	C	0.343862	Intra-ocular pressure, corneal-compensated (left)
ukb-b-10537	0.000611042	0.000232693	0.00860003	11	61569830	rs174546	462933	T	C	0.344015	Non-cancer illness code, self-reported: psoriasis
eqtl-a-ENSG00000116489	-0.033231	0.0126512	0.00861926	11	61569830	rs174546	14263	T	C	0.330334	ENSG00000116489
eqtl-a-ENSG00000169188	-0.0332209	0.0126512	0.00863953	11	61569830	rs174546	9188	T	C	0.330334	ENSG00000169188
eqtl-a-ENSG00000134317	0.0332209	0.0126512	0.0086445	11	61569830	rs174546	25476	T	C	0.330334	ENSG00000134317
eqtl-a-ENSG00000076356	0.0332019	0.0126512	0.00868021	11	61569830	rs174546	30872	T	C	0.330334	ENSG00000076356
eqtl-a-ENSG00000085832	-0.0331968	0.0126512	0.0086904	11	61569830	rs174546	31300	T	C	0.330334	ENSG00000085832
eqtl-a-ENSG00000136925	-0.0331918	0.0126512	0.00869541	11	61569830	rs174546	31300	T	C	0.330334	ENSG00000136925
ukb-b-11666	0.000771339	0.000293843	0.00870001	11	61569830	rs174546	463010	T	C	0.344017	Operative procedures - main OPCS: Q07.4 Total abdominal hysterectomy NEC
ukb-b-19277	0.0123701	0.0047154	0.00870001	11	61569830	rs174546	97653	T	C	0.343953	Intra-ocular pressure, corneal-compensated (right)
ukb-e-102370_AFR	0.2125	0.08099	0.00870703	11	61569830	rs174546	#N/A	T	C	0.97222	Cereal bar intake
prot-a-176	0.0677	0.0258	0.00870964	11	61569830	rs174546	3301	T	C	0.33686	Ecto-ADP-ribosyltransferase 4
ebi-a-GCST004824	-37.4261	14.2699	0.00872308	11	61569830	rs174546	33955	T	C	#N/A	P wave terminal force
eqtl-a-ENSG00000137478	-0.0331627	0.0126512	0.00875689	11	61569830	rs174546	31300	T	C	0.330334	ENSG00000137478
eqtl-a-ENSG00000171130	0.0331627	0.0126512	0.00876214	11	61569830	rs174546	31300	T	C	0.330334	ENSG00000171130
ieu-a-1048	-17.0794	6.5179	0.00878294	11	61569830	rs174546	13193	T	C	0.3575	Thalamus volume
met-a-323	0.0042	0.0016	0.00879893	11	61569830	rs174546	7352	T	C	0.3305	Isoleucine
ukb-b-20019	0.000616073	0.000235042	0.00879995	11	61569830	rs174546	463010	T	C	0.344017	PCT where patients GP was registered: NEWCASTLE PCT
ukb-b-57	-0.00503951	0.00192295	0.00879995	11	61569830	rs174546	64949	T	C	0.344024	Type of fat/oil used in cooking: Sunflower oil
ukb-b-3540	-0.000484003	0.000184839	0.00879995	11	61569830	rs174546	463010	T	C	0.344017	Operative procedures - secondary OPCS: Z47.3 Skin of cheek
eqtl-a-ENSG00000256826	0.0331374	0.0126512	0.00881353	11	61569830	rs174546	4677	T	C	0.330334	ENSG00000256826
eqtl-a-ENSG00000241511	0.0331336	0.0126512	0.00881881	11	61569830	rs174546	15206	T	C	0.330334	ENSG00000241511
eqtl-a-ENSG00000137642	0.0331134	0.0126513	0.00886543	11	61569830	rs174546	31260	T	C	0.330334	ENSG00000137642
eqtl-a-ENSG00000196628	-0.0331071	0.0126513	0.00887054	11	61569830	rs174546	31300	T	C	0.330334	ENSG00000196628
ukb-d-M79	-0.000906827	0.000346626	0.00889283	11	61569830	rs174546	361194	T	C	0.345415	Diagnoses - main ICD10: M79 Other soft tissue disorders, not elsewhere classified
ukb-d-M13_SOFTTISSUEOTH	-0.000906827	0.000346626	0.00889283	11	61569830	rs174546	361194	T	C	0.345415	Other soft tissue disorders, not elsewhere classified
ubm-a-1320	-0.043	0.0164	0.00891251	11	61569830	rs174546	7916	T	C	0.34729	NET100 0164
ubm-a-310	-0.0438	0.0167	0.00891251	11	61569830	rs174546	7916	T	C	0.34729	IDP dMRI TBSS MO Posterior limb of internal capsule R
ubm-a-3080	-0.0379	0.0145	0.00891251	11	61569830	rs174546	7916	T	C	0.34729	a2009s rh G front sup thickness
prot-a-1642	-0.0675	0.0258	0.00891251	11	61569830	rs174546	3301	T	C	0.33686	Killer cell immunoglobulin-like receptor 2DL4
ukb-e-1019_AFR	0.6341	0.2426	0.00894108	11	61569830	rs174546	#N/A	T	C	0.97322	Other ill-defined and unknown causes of morbidity and mortality
eqtl-a-ENSG00000144802	0.0330755	0.0126513	0.00894376	11	61569830	rs174546	31300	T	C	0.330334	ENSG00000144802
eqtl-a-ENSG00000261211	-0.0330653	0.0126513	0.00895406	11	61569830	rs174546	5502	T	C	0.330334	ENSG00000261211
ukb-b-8951	0.0148804	0.00569316	0.00899995	11	61569830	rs174546	64979	T	C	0.343988	Calcium
ukb-b-6306	-0.00412045	0.00157847	0.00899995	11	61569830	rs174546	460844	T	C	0.34405	Overall health rating
ukb-d-1747_5	-0.00130481	0.000500219	0.00909515	11	61569830	rs174546	360270	T	C	0.345419	Hair colour (natural, before greying): Black
ukb-e-4100_CSA	-0.06148	0.02357	0.00910899	11	61569830	rs174546	#N/A	T	C	0.8376	Ankle spacing width (left)
prot-a-1639	0.0674	0.0258	0.00912011	11	61569830	rs174546	3301	T	C	0.33686	DNA/RNA-binding protein KIN17
ebi-a-GCST90001462	-0.07654	0.02935	0.00914408	11	61569830	rs174546	3387	T	C	0.2929	CD62L- Dendritic Cell Absolute Count
eqtl-a-ENSG00000125691	0.0329768	0.0126513	0.00914471	11	61569830	rs174546	25812	T	C	0.330334	ENSG00000125691
ukb-e-6162_p4_EAS	-0.1748	0.0671	0.00919009	11	61569830	rs174546	#N/A	T	C	0.395	Types of transport used (excluding work)
ukb-e-4282_CSA	-0.115	0.04415	0.0091939	11	61569830	rs174546	#N/A	T	C	0.8208	Maximum digits remembered correctly
ukb-b-18909	-0.00084591	0.00032501	0.00920005	11	61569830	rs174546	461046	T	C	0.344072	Never eat eggs, dairy, wheat, sugar: Dairy products
ukb-b-6539	0.000267275	0.000102559	0.00920005	11	61569830	rs174546	462933	T	C	0.344015	Treatment/medication code: minerals - magnesium
eqtl-a-ENSG00000101109	-0.0329427	0.0126513	0.00921425	11	61569830	rs174546	30551	T	C	0.330334	ENSG00000101109
eqtl-a-ENSG00000134255	-0.03293	0.0126513	0.00924123	11	61569830	rs174546	31086	T	C	0.330334	ENSG00000134255
eqtl-a-ENSG00000260917	0.0329237	0.0126513	0.00925742	11	61569830	rs174546	5502	T	C	0.330334	ENSG00000260917
eqtl-a-ENSG00000153093	-0.0329123	0.0126513	0.00927897	11	61569830	rs174546	31300	T	C	0.330334	ENSG00000153093
eqtl-a-ENSG00000162889	-0.0329073	0.0126513	0.00928988	11	61569830	rs174546	14263	T	C	0.330334	ENSG00000162889
ukb-b-5118	-0.000400731	0.000154062	0.00929994	11	61569830	rs174546	463010	T	C	0.344017	Diagnoses - main ICD10: N81.2 Incomplete uterovaginal prolapse
ukb-b-1968	-0.000575229	0.000221082	0.00929994	11	61569830	rs174546	463010	T	C	0.344017	Diagnoses - main ICD10: K63.5 Polyp of colon
eqtl-a-ENSG00000079739	-0.0328984	0.0126513	0.00930615	11	61569830	rs174546	31300	T	C	0.330334	ENSG00000079739
ukb-d-J45	-0.000461982	0.000177649	0.00930829	11	61569830	rs174546	361194	T	C	0.345415	Diagnoses - main ICD10: J45 Asthma
ukb-e-4849_p2_AFR	-0.8346	0.321	0.00932911	11	61569830	rs174546	#N/A	T	C	0.95763	Hearing test done
ubm-a-2649	0.0696	0.0268	0.00933254	11	61569830	rs174546	7916	T	C	0.34729	IDP SWI T2star left thalamus plus IDP SWI T2star right thalamus
prot-a-1379	0.0671	0.0258	0.00933254	11	61569830	rs174546	3301	T	C	0.33686	Heparan-sulfate 6-O-sulfotransferase 2
eqtl-a-ENSG00000162231	0.0328858	0.0126513	0.00933878	11	61569830	rs174546	31300	T	C	0.330334	ENSG00000162231
eqtl-a-ENSG00000254718	0.0328845	0.0126513	0.00934415	11	61569830	rs174546	5164	T	C	0.330334	ENSG00000254718
ukb-b-2533	-0.000389764	0.00015008	0.00940005	11	61569830	rs174546	462933	T	C	0.344015	Operation code: lower limb surgery
eqtl-a-ENSG00000117394	-0.0328377	0.0126513	0.00943713	11	61569830	rs174546	31086	T	C	0.330334	ENSG00000117394
eqtl-a-ENSG00000076554	-0.0328188	0.0126513	0.00948113	11	61569830	rs174546	31046	T	C	0.330334	ENSG00000076554
ukb-b-5627	0.00647306	0.00249494	0.00949992	11	61569830	rs174546	64949	T	C	0.344024	Scone intake
ebi-a-GCST005848	-0.01608	0.00619905	0.00949992	11	61569830	rs174546	54137	T	C	#N/A	Heart rate response to recovery post exercise (50 sec)
eqtl-a-ENSG00000256862	0.0328074	0.0126513	0.00951437	11	61569830	rs174546	22111	T	C	0.330334	ENSG00000256862
prot-a-1257	-0.0669	0.0258	0.00954993	11	61569830	rs174546	3301	T	C	0.33686	Transmembrane glycoprotein NMB
prot-a-2545	0.0669	0.0258	0.00954993	11	61569830	rs174546	3301	T	C	0.33686	Receptor-interacting serine/threonine-protein kinase 2
eqtl-a-ENSG00000225265	0.0327897	0.0126513	0.009553	11	61569830	rs174546	5502	T	C	0.330334	ENSG00000225265
eqtl-a-ENSG00000128394	-0.0327859	0.0126513	0.009553	11	61569830	rs174546	14263	T	C	0.330334	ENSG00000128394
eqtl-a-ENSG00000204718	-0.0327808	0.0126513	0.00956423	11	61569830	rs174546	4339	T	C	0.330334	ENSG00000204718
ukb-e-30870_CSA	0.05183	0.02002	0.00962698	11	61569830	rs174546	#N/A	T	C	0.8364	Triglycerides
eqtl-a-ENSG00000148516	0.0327416	0.0126513	0.00965339	11	61569830	rs174546	30551	T	C	0.330334	ENSG00000148516
eqtl-a-ENSG00000142687	-0.0327353	0.0126513	0.00966474	11	61569830	rs174546	26225	T	C	0.330334	ENSG00000142687
ukb-a-559	0.000942682	0.000364359	0.00967542	11	61569830	rs174546	337199	T	C	0.345032	Diagnoses - main ICD10: K80 Cholelithiasis
eqtl-a-ENSG00000182400	-0.0327214	0.0126513	0.0096984	11	61569830	rs174546	31086	T	C	0.330334	ENSG00000182400
eqtl-a-ENSG00000164329	-0.0327189	0.0126513	0.00970398	11	61569830	rs174546	31300	T	C	0.330334	ENSG00000164329
eqtl-a-ENSG00000157911	-0.0326986	0.0126513	0.00974922	11	61569830	rs174546	31086	T	C	0.330334	ENSG00000157911
eqtl-a-ENSG00000155659	0.0326999	0.0126513	0.00974922	11	61569830	rs174546	9188	T	C	0.330334	ENSG00000155659
eqtl-a-ENSG00000091592	0.0326936	0.0126513	0.00976045	11	61569830	rs174546	31086	T	C	0.330334	ENSG00000091592
met-c-930	0.027466	0.01048	0.00976405	11	61569830	rs174546	19273	T	C	0.400252	Concentration of small VLDL particles
prot-a-2392	0.0667	0.0258	0.00977237	11	61569830	rs174546	3301	T	C	0.33686	Trypsin-2
eqtl-a-ENSG00000135269	-0.0326771	0.0126513	0.00979445	11	61569830	rs174546	31086	T	C	0.330334	ENSG00000135269
eqtl-a-ENSG00000258289	0.0326797	0.0126513	0.00979445	11	61569830	rs174546	31086	T	C	0.330334	ENSG00000258289
ukb-b-5379	0.00629071	0.00243548	0.00980009	11	61569830	rs174546	459830	T	C	0.344051	Frequency of friend/family visits
ukb-b-3337	-0.000398491	0.00015437	0.00980009	11	61569830	rs174546	462933	T	C	0.344015	Treatment/medication code: nasonex 0.05% aqueous nasal spray
ukb-a-29	-0.00692173	0.0026804	0.00981364	11	61569830	rs174546	240658	T	C	0.345032	Average weekly spirits intake
eqtl-a-ENSG00000237351	0.0326569	0.0126513	0.00984578	11	61569830	rs174546	3831	T	C	0.330334	ENSG00000237351
eqtl-a-ENSG00000160877	-0.0326506	0.0126513	0.00985712	11	61569830	rs174546	14263	T	C	0.330334	ENSG00000160877
met-a-378	-0.0042	0.0016	0.00987393	11	61569830	rs174546	7345	T	C	0.3306	Acetylphosphate
eqtl-a-ENSG00000177947	0.0326367	0.0126513	0.00989145	11	61569830	rs174546	23944	T	C	0.330334	ENSG00000177947
eqtl-a-ENSG00000265681	0.0326341	0.0126513	0.00989715	11	61569830	rs174546	23244	T	C	0.330334	ENSG00000265681
eqtl-a-ENSG00000141252	-0.0326215	0.0126513	0.00992019	11	61569830	rs174546	30872	T	C	0.330334	ENSG00000141252
eqtl-a-ENSG00000073712	0.0326177	0.0126513	0.00993734	11	61569830	rs174546	30381	T	C	0.330334	ENSG00000073712
met-a-405	-0.0363	0.0141	0.00995703	11	61569830	rs174546	1457	T	C	0.3253	Glycodeoxycholate
eqtl-a-ENSG00000158481	0.0326051	0.0126513	0.00996621	11	61569830	rs174546	31300	T	C	0.330334	ENSG00000158481
eqtl-a-ENSG00000267648	-0.0325975	0.0126513	0.00997195	11	61569830	rs174546	16877	T	C	0.330334	ENSG00000267648
ukb-b-2993	-0.0119738	0.00467035	0.01	11	61569830	rs174546	227090	T	C	0.344466	Duration of light DIY
ukb-b-12725	-0.000286179	0.000111766	0.01	11	61569830	rs174546	462933	T	C	0.344015	Treatment/medication code: salmeterol
ukb-b-11312	0.00577688	0.0022435	0.01	11	61569830	rs174546	423796	T	C	0.343812	Particulate matter air pollution (pm2.5) absorbance; 2010
ukb-b-10608	-0.000707345	0.000275865	0.01	11	61569830	rs174546	463010	T	C	0.344017	PCT where patients GP was registered: NOTTINGHAMSHIRE COUNTY TEACHING PCT
ukb-b-3965	-0.000743265	0.000289705	0.01	11	61569830	rs174546	463010	T	C	0.344017	Diagnoses - main ICD10: G56.0 Carpal tunnel syndrome
met-d-L_VLDL_TG_pct	-0.0114184	0.00432089	0.01	11	61569830	rs174546	#N/A	T	C	0.342518	Triglycerides to total lipids ratio in large VLDL
eqtl-a-ENSG00000198689	-0.0325861	0.0126514	0.0100009	11	61569830	rs174546	9188	T	C	0.330334	ENSG00000198689
ieu-a-976	-0.0596768	0.0231629	0.0100021	11	61569830	rs174546	64171	T	C	#N/A	Type 2 diabetes
eqtl-a-ENSG00000165959	0.0325823	0.0126514	0.0100124	11	61569830	rs174546	14263	T	C	0.330334	ENSG00000165959
eqtl-a-ENSG00000085274	-0.0325785	0.0126514	0.0100182	11	61569830	rs174546	31260	T	C	0.330334	ENSG00000085274
eqtl-a-ENSG00000180015	0.032581	0.0126514	0.0100182	11	61569830	rs174546	4868	T	C	0.330334	ENSG00000180015
eqtl-a-ENSG00000268965	0.032576	0.0126514	0.0100297	11	61569830	rs174546	5502	T	C	0.330334	ENSG00000268965
ebi-a-GCST90002306	0.039479	0.015331	0.010039	11	61569830	rs174546	9301	T	C	0.437658	Hematocrit
ebi-a-GCST005061	0.01	0	0.0100545	11	61569830	rs174546	9733	T	C	#N/A	Serum alkaline phosphatase levels
eqtl-a-ENSG00000109929	0.0325646	0.0126514	0.0100589	11	61569830	rs174546	26225	T	C	0.330334	ENSG00000109929
eqtl-a-ENSG00000167740	0.0325595	0.0126514	0.0100647	11	61569830	rs174546	31300	T	C	0.330334	ENSG00000167740
eqtl-a-ENSG00000176853	-0.0325532	0.0126514	0.0100763	11	61569830	rs174546	31300	T	C	0.330334	ENSG00000176853
ukb-e-1468_p2_AFR	-0.4761	0.1851	0.01009	11	61569830	rs174546	#N/A	T	C	0.96925	Cereal type
eqtl-a-ENSG00000266037	0.0325355	0.0126514	0.010123	11	61569830	rs174546	3831	T	C	0.330334	ENSG00000266037
eqtl-a-ENSG00000155629	-0.0325229	0.0126514	0.0101464	11	61569830	rs174546	31300	T	C	0.330334	ENSG00000155629
ukb-a-434	-0.000985352	0.000383286	0.0101468	11	61569830	rs174546	336683	T	C	0.345032	Vascular/heart problems diagnosed by doctor: Heart attack
eqtl-a-ENSG00000165238	-0.0325026	0.0126514	0.0101934	11	61569830	rs174546	31300	T	C	0.330334	ENSG00000165238
eqtl-a-ENSG00000105369	-0.0325026	0.0126514	0.0101934	11	61569830	rs174546	30551	T	C	0.330334	ENSG00000105369
ukb-e-6155_p8_EAS	-0.1852	0.07209	0.0102101	11	61569830	rs174546	#N/A	T	C	0.4029	Vitamin and mineral supplements
ieu-a-796	0.0392	0.0152648	0.0102289	11	61569830	rs174546	4613	T	C	#N/A	Urate
ubm-a-2303	-0.0425	0.0165	0.0102329	11	61569830	rs174546	7916	T	C	0.34729	NET100 1147
ubm-a-523	-0.0405	0.0158	0.0102329	11	61569830	rs174546	7916	T	C	0.34729	IDP dMRI TBSS ICVF Fornix cres+Stria terminalis L
ubm-a-894	0.0402	0.0157	0.0102329	11	61569830	rs174546	7916	T	C	0.34729	NODEamps100 0003
eqtl-a-ENSG00000116062	0.0324824	0.0126514	0.0102464	11	61569830	rs174546	14263	T	C	0.330334	ENSG00000116062
eqtl-a-ENSG00000050393	0.032471	0.0126514	0.01027	11	61569830	rs174546	25797	T	C	0.330334	ENSG00000050393
eqtl-a-ENSG00000177169	-0.0324558	0.0126514	0.0102998	11	61569830	rs174546	31086	T	C	0.330334	ENSG00000177169
eqtl-a-ENSG00000211967	-0.0324546	0.0126514	0.0103058	11	61569830	rs174546	5502	T	C	0.330334	ENSG00000211967
eqtl-a-ENSG00000139613	-0.0324381	0.0126514	0.0103474	11	61569830	rs174546	31300	T	C	0.330334	ENSG00000139613
ukb-e-6154_p2_CSA	0.1117	0.04357	0.01036	11	61569830	rs174546	#N/A	T	C	0.8427	Medication for pain relief, constipation, heartburn
ukb-e-Z92_CSA	-0.1776	0.0693	0.01037	11	61569830	rs174546	#N/A	T	C	0.8342	Z92 Personal history of medical treatment
ukb-d-N83	0.000496377	0.000193665	0.0103755	11	61569830	rs174546	361194	T	C	0.345415	Diagnoses - main ICD10: N83 Noninflammatory disorders of ovary, Fallopian tube and broad ligament
eqtl-a-ENSG00000164342	-0.0324078	0.0126514	0.0104131	11	61569830	rs174546	31086	T	C	0.330334	ENSG00000164342
eqtl-a-ENSG00000137101	-0.0323926	0.0126514	0.0104491	11	61569830	rs174546	14263	T	C	0.330334	ENSG00000137101
eqtl-a-ENSG00000173692	-0.0323913	0.0126514	0.0104551	11	61569830	rs174546	31300	T	C	0.330334	ENSG00000173692
eqtl-a-ENSG00000141837	-0.0323812	0.0126514	0.0104792	11	61569830	rs174546	30872	T	C	0.330334	ENSG00000141837
eqtl-a-ENSG00000076242	-0.0323686	0.0126514	0.0105095	11	61569830	rs174546	14263	T	C	0.330334	ENSG00000076242
eqtl-a-ENSG00000197982	-0.0323585	0.0126514	0.0105337	11	61569830	rs174546	26225	T	C	0.330334	ENSG00000197982
eqtl-a-ENSG00000109956	-0.032342	0.0126514	0.0105762	11	61569830	rs174546	31300	T	C	0.330334	ENSG00000109956
eqtl-a-ENSG00000262777	-0.0323269	0.0126514	0.0106067	11	61569830	rs174546	4803	T	C	0.330334	ENSG00000262777
eqtl-a-ENSG00000163923	-0.0323003	0.0126514	0.0106738	11	61569830	rs174546	31260	T	C	0.330334	ENSG00000163923
eqtl-a-ENSG00000106153	-0.0322965	0.0126514	0.01068	11	61569830	rs174546	23244	T	C	0.330334	ENSG00000106153
eqtl-a-ENSG00000163882	0.0322914	0.0126514	0.0106984	11	61569830	rs174546	31300	T	C	0.330334	ENSG00000163882
ubm-a-375	0.0383	0.015	0.0107152	11	61569830	rs174546	7916	T	C	0.34729	IDP dMRI TBSS L1 Cingulum cingulate gyrus L
ubm-a-1280	0.0423	0.0166	0.0107152	11	61569830	rs174546	7916	T	C	0.34729	NET100 0124
eqtl-a-ENSG00000105501	-0.032275	0.0126514	0.0107352	11	61569830	rs174546	26225	T	C	0.330334	ENSG00000105501
eqtl-a-ENSG00000196648	-0.0322712	0.0126514	0.0107414	11	61569830	rs174546	9244	T	C	0.330334	ENSG00000196648
eqtl-a-ENSG00000167094	0.0322687	0.0126514	0.0107599	11	61569830	rs174546	31300	T	C	0.330334	ENSG00000167094
ukb-e-6147_p1_EAS	-0.2133	0.08363	0.0107701	11	61569830	rs174546	#N/A	T	C	0.387	Reason for glasses/contact lenses
eqtl-a-ENSG00000179387	-0.0322371	0.0126514	0.010828	11	61569830	rs174546	31300	T	C	0.330334	ENSG00000179387
eqtl-a-ENSG00000177494	0.0322181	0.0126514	0.0108778	11	61569830	rs174546	26011	T	C	0.330334	ENSG00000177494
ukb-d-41219_2	-0.0309282	0.0121409	0.0108963	11	61569830	rs174546	3345	T	C	0.336622	Anaesthetics administered during delivery: Epidural or caudal anaesthetic
eqtl-a-ENSG00000198734	-0.0322092	0.0126514	0.0108966	11	61569830	rs174546	31300	T	C	0.330334	ENSG00000198734
eqtl-a-ENSG00000226314	0.0322042	0.0126514	0.0109152	11	61569830	rs174546	24878	T	C	0.330334	ENSG00000226314
eqtl-a-ENSG00000181481	-0.0322004	0.0126514	0.0109214	11	61569830	rs174546	31300	T	C	0.330334	ENSG00000181481
eqtl-a-ENSG00000085733	0.0321991	0.0126514	0.0109277	11	61569830	rs174546	31300	T	C	0.330334	ENSG00000085733
eqtl-a-ENSG00000135185	0.0321915	0.0126514	0.0109466	11	61569830	rs174546	25266	T	C	0.330334	ENSG00000135185
ubm-a-2390	-0.0423	0.0166	0.0109648	11	61569830	rs174546	7916	T	C	0.34729	NET100 1234
prot-a-497	-0.0657	0.0258	0.0109648	11	61569830	rs174546	3301	T	C	0.33686	Cyclin-dependent kinase inhibitor 3
eqtl-a-ENSG00000219507	0.032184	0.0126514	0.0109653	11	61569830	rs174546	5502	T	C	0.330334	ENSG00000219507
eqtl-a-ENSG00000177156	-0.0321713	0.0126514	0.0109906	11	61569830	rs174546	31300	T	C	0.330334	ENSG00000177156
ukb-b-10567	0.00253199	0.00100044	0.0109999	11	61569830	rs174546	64949	T	C	0.344024	Vitamin and/or mineral supplement use: Zinc
ukb-b-18457	-0.000326939	0.000129309	0.0109999	11	61569830	rs174546	444023	T	C	0.344056	Treatment speciality of consultant (recoded): Midwife episode
ukb-b-19925	-0.0033911	0.00132607	0.0109999	11	61569830	rs174546	454672	T	C	0.344101	Arm fat-free mass (left)
ukb-b-14654	-0.000295007	0.000116575	0.0109999	11	61569830	rs174546	463010	T	C	0.344017	PCT where patients GP was registered: ROCHDALE PCT
ukb-b-20239	-0.000366056	0.000144447	0.0109999	11	61569830	rs174546	463010	T	C	0.344017	Operative procedures - secondary OPCS: W90.3 Injection of therapeutic substance into joint
ukb-b-8631	-0.000365144	0.000142855	0.0109999	11	61569830	rs174546	462933	T	C	0.344015	Non-cancer illness code, self-reported: malabsorption/coeliac disease
ukb-b-15003	-0.000350999	0.000138496	0.0109999	11	61569830	rs174546	463010	T	C	0.344017	Diagnoses - main ICD10: L72.0 Epidermal cyst
ukb-b-2209	0.0051117	0.00201197	0.0109999	11	61569830	rs174546	460443	T	C	0.344081	Oily fish intake
met-d-bOHbutyrate	0.0110772	0.00433588	0.0109999	11	61569830	rs174546	#N/A	T	C	0.342497	3-Hydroxybutyrate
eqtl-a-ENSG00000109943	-0.032165	0.0126514	0.0110093	11	61569830	rs174546	31300	T	C	0.330334	ENSG00000109943
eqtl-a-ENSG00000196787	0.0321599	0.0126514	0.011022	11	61569830	rs174546	31260	T	C	0.330334	ENSG00000196787
eqtl-a-ENSG00000132155	-0.0321536	0.0126514	0.0110347	11	61569830	rs174546	31300	T	C	0.330334	ENSG00000132155
eqtl-a-ENSG00000069020	0.0321473	0.0126514	0.0110535	11	61569830	rs174546	14263	T	C	0.330334	ENSG00000069020
bbj-a-34	-0.0266	0.01047	0.0110701	11	61569830	rs174546	#N/A	T	C	0.3902	Left ventricular mass
ukb-e-34_EAS	-0.01773	0.006978	0.01108	11	61569830	rs174546	#N/A	T	C	0.3992	Year of birth
eqtl-a-ENSG00000228985	-0.0321308	0.0126514	0.0110915	11	61569830	rs174546	4339	T	C	0.330334	ENSG00000228985
eqtl-a-ENSG00000120742	-0.0321258	0.0126514	0.0111043	11	61569830	rs174546	30551	T	C	0.330334	ENSG00000120742
eqtl-a-ENSG00000175061	0.0321258	0.0126514	0.0111107	11	61569830	rs174546	24557	T	C	0.330334	ENSG00000175061
eqtl-a-ENSG00000233404	-0.0321081	0.0126514	0.0111488	11	61569830	rs174546	29218	T	C	0.330334	ENSG00000233404
eqtl-a-ENSG00000000419	0.0321081	0.0126514	0.0111553	11	61569830	rs174546	30511	T	C	0.330334	ENSG00000000419
eqtl-a-ENSG00000163106	-0.032103	0.0126514	0.0111614	11	61569830	rs174546	31086	T	C	0.330334	ENSG00000163106
eqtl-a-ENSG00000117090	-0.0321005	0.0126514	0.0111679	11	61569830	rs174546	31300	T	C	0.330334	ENSG00000117090
eqtl-a-ENSG00000167065	-0.0320815	0.0126514	0.0112127	11	61569830	rs174546	31300	T	C	0.330334	ENSG00000167065
ubm-a-1496	-0.0419	0.0165	0.0112202	11	61569830	rs174546	7916	T	C	0.34729	NET100 0340
ubm-a-615	0.0381	0.015	0.0112202	11	61569830	rs174546	7916	T	C	0.34729	IDP dMRI TBSS ISOVF Cingulum cingulate gyrus L
prot-a-2892	-0.0654	0.0258	0.0112202	11	61569830	rs174546	3301	T	C	0.33686	Estrogen sulfotransferase
met-b-260	0.0561849	0.0221573	0.0112215	11	61569830	rs174546	455	T	C	0.350549	IgE+B:%27+20-38+
eqtl-a-ENSG00000167723	-0.0320651	0.0126514	0.0112577	11	61569830	rs174546	30381	T	C	0.330334	ENSG00000167723
met-c-838	0.026828	0.010529	0.0112741	11	61569830	rs174546	19262	T	C	0.400325	Acetoacetate
ukb-d-G6_NERPLEX	-0.00107115	0.000422723	0.0112795	11	61569830	rs174546	361194	T	C	0.345415	Nerve, nerve root and plexus disorders
ukb-e-1150_p2_EAS	0.1748	0.069	0.01128	11	61569830	rs174546	#N/A	T	C	0.427	Usual side of head for mobile phone use
ieu-a-1128	-0.0305	0.012	0.0113099	11	61569830	rs174546	127442	T	C	0.333	ER- Breast cancer (Combined Oncoarray; iCOGS; GWAS meta analysis)
eqtl-a-ENSG00000184428	0.0320423	0.0126514	0.0113219	11	61569830	rs174546	31086	T	C	0.330334	ENSG00000184428
eqtl-a-ENSG00000065534	0.0320398	0.0126514	0.0113284	11	61569830	rs174546	31300	T	C	0.330334	ENSG00000065534
eqtl-a-ENSG00000142961	0.0320335	0.0126515	0.0113415	11	61569830	rs174546	25306	T	C	0.330334	ENSG00000142961
eqtl-a-ENSG00000137574	-0.0320259	0.0126515	0.0113608	11	61569830	rs174546	31086	T	C	0.330334	ENSG00000137574
eqtl-a-ENSG00000166780	0.0320132	0.0126515	0.0113933	11	61569830	rs174546	31300	T	C	0.330334	ENSG00000166780
eqtl-a-ENSG00000169762	-0.0319892	0.0126515	0.011452	11	61569830	rs174546	31300	T	C	0.330334	ENSG00000169762
eqtl-a-ENSG00000214517	-0.0319854	0.0126515	0.0114649	11	61569830	rs174546	31300	T	C	0.330334	ENSG00000214517
ubm-a-597	-0.0402	0.0159	0.0114815	11	61569830	rs174546	7916	T	C	0.34729	IDP dMRI TBSS ISOVF Anterior limb of internal capsule L
ukb-e-30750_EAS	-0.07328	0.029	0.0115001	11	61569830	rs174546	#N/A	T	C	0.4006	Glycated haemoglobin (HbA1c)
eqtl-a-ENSG00000090659	0.0319702	0.0126515	0.0115107	11	61569830	rs174546	31300	T	C	0.330334	ENSG00000090659
eqtl-a-ENSG00000178860	0.0319627	0.0126515	0.0115239	11	61569830	rs174546	31300	T	C	0.330334	ENSG00000178860
eqtl-a-ENSG00000138594	-0.0319627	0.0126515	0.0115239	11	61569830	rs174546	31300	T	C	0.330334	ENSG00000138594
eqtl-a-ENSG00000265743	-0.0319601	0.0126515	0.0115303	11	61569830	rs174546	4994	T	C	0.330334	ENSG00000265743
eqtl-a-ENSG00000133874	-0.0319513	0.0126515	0.0115502	11	61569830	rs174546	31300	T	C	0.330334	ENSG00000133874
eqtl-a-ENSG00000136810	-0.0319513	0.0126515	0.0115502	11	61569830	rs174546	24543	T	C	0.330334	ENSG00000136810
eqtl-a-ENSG00000167925	0.0319298	0.0126515	0.0116094	11	61569830	rs174546	31300	T	C	0.330334	ENSG00000167925
eqtl-a-ENSG00000186566	-0.0319209	0.0126515	0.0116292	11	61569830	rs174546	31300	T	C	0.330334	ENSG00000186566
ieu-a-1046	-5.0211	1.9902	0.0116399	11	61569830	rs174546	13142	T	C	0.3575	Pallidum volume
ukb-e-41200_p307_EAS	-0.2367	0.09383	0.0116399	11	61569830	rs174546	#N/A	T	C	0.3952	Operative procedures - main OPCS4
eqtl-a-ENSG00000259704	0.0319171	0.0126515	0.0116423	11	61569830	rs174546	5502	T	C	0.330334	ENSG00000259704
eqtl-a-ENSG00000196154	-0.0319159	0.0126515	0.0116423	11	61569830	rs174546	25476	T	C	0.330334	ENSG00000196154
eqtl-a-ENSG00000198959	-0.0319083	0.0126515	0.0116625	11	61569830	rs174546	30551	T	C	0.330334	ENSG00000198959
eqtl-a-ENSG00000230839	0.0318944	0.0126515	0.0117087	11	61569830	rs174546	5502	T	C	0.330334	ENSG00000230839
ebi-a-GCST90001999	0.0699	0.02772	0.0117201	11	61569830	rs174546	3621	T	C	0.294	PDL-1 on CD14- CD16+ monocyte
ubm-a-3052	-0.0373	0.0148	0.011749	11	61569830	rs174546	7916	T	C	0.34729	DKTatlas rh postcentral thickness
ubm-a-2063	-0.0417	0.0166	0.011749	11	61569830	rs174546	7916	T	C	0.34729	NET100 0907
ubm-a-2414	0.0418	0.0166	0.011749	11	61569830	rs174546	7916	T	C	0.34729	NET100 1258
prot-a-1506	0.065	0.0258	0.011749	11	61569830	rs174546	3301	T	C	0.33686	Interleukin-21
prot-a-2477	-0.0651	0.0258	0.011749	11	61569830	rs174546	3301	T	C	0.33686	Ras-related protein Rab-39B
eqtl-a-ENSG00000171310	-0.0318615	0.0126515	0.0117823	11	61569830	rs174546	31300	T	C	0.330334	ENSG00000171310
eqtl-a-ENSG00000097007	-0.0318615	0.0126515	0.0117888	11	61569830	rs174546	31300	T	C	0.330334	ENSG00000097007
ieu-b-25	-0.0144822	0.00575616	0.0117999	11	61569830	rs174546	263236	T	C	0.333	Cigarettes per Day
ieu-b-142	-0.0144822	0.00575616	0.0117999	11	61569830	rs174546	263236	T	C	0.333	Cigarettes smoked per day
eqtl-a-ENSG00000138449	0.0318425	0.0126515	0.0118427	11	61569830	rs174546	31086	T	C	0.330334	ENSG00000138449
eqtl-a-ENSG00000125787	-0.03184	0.0126515	0.0118427	11	61569830	rs174546	28496	T	C	0.330334	ENSG00000125787
eqtl-a-ENSG00000197956	-0.0318349	0.0126515	0.011856	11	61569830	rs174546	30551	T	C	0.330334	ENSG00000197956
eqtl-a-ENSG00000173598	0.0318337	0.0126515	0.0118694	11	61569830	rs174546	31086	T	C	0.330334	ENSG00000173598
met-a-364	-0.0032	0.0013	0.0118899	11	61569830	rs174546	7341	T	C	0.3346	Phosphate
eqtl-a-ENSG00000136383	-0.0318185	0.0126515	0.0119034	11	61569830	rs174546	31300	T	C	0.330334	ENSG00000136383
eqtl-a-ENSG00000149925	0.0318109	0.0126515	0.0119303	11	61569830	rs174546	31300	T	C	0.330334	ENSG00000149925
eqtl-a-ENSG00000143344	-0.0318071	0.0126515	0.0119303	11	61569830	rs174546	31300	T	C	0.330334	ENSG00000143344
ukb-a-373	0.00560255	0.0022286	0.0119407	11	61569830	rs174546	109229	T	C	0.345032	Ever depressed for a whole week
eqtl-a-ENSG00000261592	0.0318046	0.0126515	0.0119437	11	61569830	rs174546	4169	T	C	0.330334	ENSG00000261592
met-a-506	-0.0048	0.0019	0.01196	11	61569830	rs174546	6497	T	C	0.3409	X-11412
eqtl-a-ENSG00000027001	-0.0317831	0.0126515	0.011998	11	61569830	rs174546	31300	T	C	0.330334	ENSG00000027001
ukb-b-6324	-0.00554669	0.00220297	0.012	11	61569830	rs174546	461981	T	C	0.34404	Processed meat intake
ukb-b-11598	-0.00910806	0.0036423	0.012	11	61569830	rs174546	151546	T	C	0.34367	Pulse wave reflection index
ukb-b-39	-0.00583808	0.00232311	0.012	11	61569830	rs174546	64946	T	C	0.344032	Crumbed or deep-fried poultry intake
ukb-b-10011	0.00536703	0.00213164	0.012	11	61569830	rs174546	462464	T	C	0.344034	Townsend deprivation index at recruitment
ukb-b-15151	-0.000487263	0.000194056	0.012	11	61569830	rs174546	463010	T	C	0.344017	PCT where patients GP was registered: BRISTOL NORTH PCT
ukb-b-6891	0.0196894	0.0078041	0.012	11	61569830	rs174546	150110	T	C	0.343564	Number of triplets attempted (left)
ukb-b-7138	0.0107519	0.00427901	0.012	11	61569830	rs174546	114431	T	C	0.342875	Age stopped smoking
ukb-b-14238	0.00271493	0.00107959	0.012	11	61569830	rs174546	461384	T	C	0.34401	Mineral and other dietary supplements: None of the above
ukb-b-5633	-0.00033062	0.000132189	0.012	11	61569830	rs174546	462933	T	C	0.344015	Treatment/medication code: qvar 50 inhaler
ukb-b-11189	-0.00210659	0.000840969	0.012	11	61569830	rs174546	64949	T	C	0.344024	Type of special diet followed: Gluten-free
ukb-b-14360	-0.00940508	0.0037398	0.012	11	61569830	rs174546	152605	T	C	0.34372	Time to answer
ukb-b-8855	-0.000329654	0.000131009	0.012	11	61569830	rs174546	463010	T	C	0.344017	Diagnoses - secondary ICD10: I95.9 Hypotension, unspecified
ieu-b-testing_1637164736_88945	-0.00958282	0.00387509	0.012	11	61569830	rs174546	#N/A	T	C	0.344597	chronotype (female-only)
eqtl-a-ENSG00000111716	0.0317818	0.0126515	0.0120049	11	61569830	rs174546	14263	T	C	0.330334	ENSG00000111716
ubm-a-2652	0.0759	0.0303	0.0120226	11	61569830	rs174546	7916	T	C	0.34729	IDP SWI T2star left pallidum plus IDP SWI T2star right pallidum
ubm-a-212	-0.0412	0.0164	0.0120226	11	61569830	rs174546	7916	T	C	0.34729	IDP dMRI TBSS FA Anterior limb of internal capsule R
eqtl-a-ENSG00000269148	0.0317679	0.0126515	0.012039	11	61569830	rs174546	4803	T	C	0.330334	ENSG00000269148
ebi-a-GCST90002005	0.06963	0.02772	0.0120501	11	61569830	rs174546	3617	T	C	0.2946	CD16 on CD14+ CD16+ monocyte
eqtl-a-ENSG00000164252	0.0317565	0.0126515	0.0120731	11	61569830	rs174546	31086	T	C	0.330334	ENSG00000164252
met-c-866	0.026453	0.010479	0.012084	11	61569830	rs174546	19244	T	C	0.400284	Histidine
ieu-a-1188	0.0208021	0.0083	0.0121001	11	61569830	rs174546	173005	T	C	#N/A	Major Depressive Disorder
ukb-a-393	0.0162854	0.00649015	0.0121024	11	61569830	rs174546	49610	T	C	0.345032	Maximum heart rate during fitness test
eqtl-a-ENSG00000259118	-0.031735	0.0126515	0.012128	11	61569830	rs174546	4994	T	C	0.330334	ENSG00000259118
eqtl-a-ENSG00000162852	0.0317312	0.0126515	0.0121417	11	61569830	rs174546	31300	T	C	0.330334	ENSG00000162852
met-a-625	0.0084	0.0034	0.0121599	11	61569830	rs174546	7349	T	C	0.3303	10-heptadecenoate (17:1n7)
ukb-d-LUNG_CANCER_MESOT	-0.000460784	0.000183772	0.0121638	11	61569830	rs174546	361194	T	C	0.345415	Lung cancer and mesothelioma
ukb-a-53	-0.00324048	0.00129256	0.0121756	11	61569830	rs174546	323766	T	C	0.345032	Worry too long after embarrassment
eqtl-a-ENSG00000175063	0.0317173	0.0126515	0.0121829	11	61569830	rs174546	31086	T	C	0.330334	ENSG00000175063
eqtl-a-ENSG00000023171	0.0317047	0.0126515	0.0122107	11	61569830	rs174546	25812	T	C	0.330334	ENSG00000023171
eqtl-a-ENSG00000138735	0.0317072	0.0126515	0.0122107	11	61569830	rs174546	26225	T	C	0.330334	ENSG00000138735
eqtl-a-ENSG00000115896	0.0316819	0.0126515	0.012273	11	61569830	rs174546	31260	T	C	0.330334	ENSG00000115896
eqtl-a-ENSG00000168496	-0.0316781	0.0126515	0.0122798	11	61569830	rs174546	31086	T	C	0.330334	ENSG00000168496
bbj-a-96	0.0688766	0.0275069	0.0122806	11	61569830	rs174546	#N/A	T	C	0.391789	Cerebral aneurysm
eqtl-a-ENSG00000249992	0.0316769	0.0126515	0.0122868	11	61569830	rs174546	31300	T	C	0.330334	ENSG00000249992
prot-a-131	-0.0648	0.0258	0.0123027	11	61569830	rs174546	3301	T	C	0.33686	Apolipoprotein E (isoform E3)
eqtl-a-ENSG00000141028	0.0316617	0.0126515	0.0123356	11	61569830	rs174546	4994	T	C	0.330334	ENSG00000141028
ukb-e-1428_p4_AFR	-0.2851	0.1139	0.0123401	11	61569830	rs174546	#N/A	T	C	0.97101	Spread type
ukb-d-H7_EYELIDNAS	-0.000480065	0.000191963	0.0123908	11	61569830	rs174546	361194	T	C	0.345415	Other specified and unspecified disorders of eyelid
eqtl-a-ENSG00000131187	-0.0316187	0.0126515	0.0124474	11	61569830	rs174546	31300	T	C	0.330334	ENSG00000131187
eqtl-a-ENSG00000169242	0.03162	0.0126515	0.0124474	11	61569830	rs174546	31086	T	C	0.330334	ENSG00000169242
eqtl-a-ENSG00000148908	0.0316136	0.0126515	0.0124684	11	61569830	rs174546	31300	T	C	0.330334	ENSG00000148908
ukb-e-4957_CSA	0.1569	0.06281	0.0124799	11	61569830	rs174546	#N/A	T	C	0.85	FI3 : word interpolation
eqtl-a-ENSG00000228242	0.0315947	0.0126515	0.0125179	11	61569830	rs174546	5502	T	C	0.330334	ENSG00000228242
ebi-a-GCST004623	0.00937396	0.00375396	0.0125199	11	61569830	rs174546	170672	T	C	0.3448	Neutrophil percentage of granulocytes
ebi-a-GCST000612	-0.0678507	0.0271806	0.0125499	11	61569830	rs174546	15283	T	C	#N/A	Celiac disease
ieu-a-1059	-0.0678507	0.0271511	0.0125499	11	61569830	rs174546	15283	T	C	#N/A	Celiac disease
ieu-a-276	-0.0678507	0.0271511	0.0125499	11	61569830	rs174546	15283	T	C	#N/A	Celiac disease
ukb-d-1428_3	-0.00307222	0.00123074	0.0125522	11	61569830	rs174546	360291	T	C	0.3454	Spread type: Other type of spread/margarine
eqtl-a-ENSG00000186529	-0.0315681	0.0126515	0.0125814	11	61569830	rs174546	31086	T	C	0.330334	ENSG00000186529
ubm-a-893	0.038	0.0152	0.0125893	11	61569830	rs174546	7916	T	C	0.34729	NODEamps100 0002
ukb-d-20441	0.00519327	0.00208143	0.0125953	11	61569830	rs174546	117727	T	C	0.346327	Ever had prolonged loss of interest in normal activities
eqtl-a-ENSG00000137177	-0.031563	0.0126515	0.0125956	11	61569830	rs174546	31300	T	C	0.330334	ENSG00000137177
eqtl-a-ENSG00000228570	-0.031563	0.0126515	0.0126029	11	61569830	rs174546	5502	T	C	0.330334	ENSG00000228570
eqtl-a-ENSG00000159958	-0.0315605	0.0126515	0.0126099	11	61569830	rs174546	31300	T	C	0.330334	ENSG00000159958
eqtl-a-ENSG00000196839	-0.031539	0.0126515	0.0126669	11	61569830	rs174546	14263	T	C	0.330334	ENSG00000196839
bbj-a-88	-0.0409086	0.016413	0.0126864	11	61569830	rs174546	#N/A	T	C	0.392556	Asthma
met-a-633	0.0066	0.0027	0.01269	11	61569830	rs174546	7049	T	C	0.337	X-12556
eqtl-a-ENSG00000166986	-0.0315276	0.0126515	0.0126955	11	61569830	rs174546	14263	T	C	0.330334	ENSG00000166986
ukb-e-2492_EAS	-0.1727	0.06931	0.0127101	11	61569830	rs174546	#N/A	T	C	0.4022	Taking other prescription medications
eqtl-a-ENSG00000256660	-0.0315226	0.0126515	0.0127169	11	61569830	rs174546	31300	T	C	0.330334	ENSG00000256660
ukb-a-87	-0.000788577	0.000316577	0.0127409	11	61569830	rs174546	337159	T	C	0.345032	Non-cancer illness code self-reported: osteoporosis
ebi-a-GCST006648	-0.0900584	0.0361608	0.0127565	11	61569830	rs174546	5734	T	C	0.378547	Menstruation quality of life impact (loss of concentration)
eqtl-a-ENSG00000204843	-0.0314922	0.0126515	0.0127959	11	61569830	rs174546	31300	T	C	0.330334	ENSG00000204843
eqtl-a-ENSG00000115274	-0.031491	0.0126515	0.0128029	11	61569830	rs174546	30551	T	C	0.330334	ENSG00000115274
eqtl-a-ENSG00000177885	-0.0314897	0.0126515	0.0128103	11	61569830	rs174546	31300	T	C	0.330334	ENSG00000177885
met-a-345	0.0041	0.0016	0.0128201	11	61569830	rs174546	7371	T	C	0.332	Urate
eqtl-a-ENSG00000220205	0.0314859	0.0126515	0.0128248	11	61569830	rs174546	31086	T	C	0.330334	ENSG00000220205
eqtl-a-ENSG00000036549	0.0314821	0.0126515	0.0128393	11	61569830	rs174546	31260	T	C	0.330334	ENSG00000036549
eqtl-a-ENSG00000211651	-0.031472	0.0126515	0.0128609	11	61569830	rs174546	10577	T	C	0.330334	ENSG00000211651
ubm-a-939	0.0393	0.0158	0.0128825	11	61569830	rs174546	7916	T	C	0.34729	NODEamps100 0048
ubm-a-896	0.037	0.0149	0.0128825	11	61569830	rs174546	7916	T	C	0.34729	NODEamps100 0005
ubm-a-997	-0.0412	0.0165	0.0128825	11	61569830	rs174546	7916	T	C	0.34729	NET25 0051
prot-a-1930	-0.0643	0.0258	0.0128825	11	61569830	rs174546	3301	T	C	0.33686	Myeloperoxidase
ebi-a-GCST005060	0.04	0.02	0.0129033	11	61569830	rs174546	9667	T	C	#N/A	Hemoglobin levels
eqtl-a-ENSG00000076650	-0.0314556	0.0126516	0.0129042	11	61569830	rs174546	14263	T	C	0.330334	ENSG00000076650
eqtl-a-ENSG00000112685	-0.0314492	0.0126516	0.0129187	11	61569830	rs174546	31086	T	C	0.330334	ENSG00000112685
met-a-739	-0.0043	0.0017	0.0129199	11	61569830	rs174546	6940	T	C	0.3354	Dimethylarginine (SDMA + ADMA)
eqtl-a-ENSG00000122694	-0.0314467	0.0126516	0.0129262	11	61569830	rs174546	31300	T	C	0.330334	ENSG00000122694
eqtl-a-ENSG00000198715	-0.0314429	0.0126516	0.0129405	11	61569830	rs174546	26225	T	C	0.330334	ENSG00000198715
eqtl-a-ENSG00000211799	-0.0314303	0.0126516	0.0129769	11	61569830	rs174546	5502	T	C	0.330334	ENSG00000211799
eqtl-a-ENSG00000067082	-0.0314303	0.0126516	0.0129769	11	61569830	rs174546	31300	T	C	0.330334	ENSG00000067082
eqtl-a-ENSG00000262115	0.0314303	0.0126516	0.0129843	11	61569830	rs174546	3831	T	C	0.330334	ENSG00000262115
ukb-b-15767	0.0029066	0.00117494	0.0129999	11	61569830	rs174546	64949	T	C	0.344024	Types of spreads/sauces consumed: Chutney/pickle
ukb-b-4461	-0.00798427	0.00320319	0.0129999	11	61569830	rs174546	263556	T	C	0.343259	Job involves mainly walking or standing
ukb-b-4817	0.000875661	0.000351144	0.0129999	11	61569830	rs174546	463010	T	C	0.344017	Operative procedures - secondary OPCS: Y98.1 Radiology of one body area (or < 20 minutes)
ukb-b-12440	0.011633	0.00469204	0.0129999	11	61569830	rs174546	97465	T	C	0.343862	Intra-ocular pressure, Goldmann-correlated (left)
ukb-b-19206	-0.00289302	0.00116802	0.0129999	11	61569830	rs174546	462551	T	C	0.344009	Contra-indications for spirometry
ukb-b-2603	0.0130116	0.00526402	0.0129999	11	61569830	rs174546	34270	T	C	0.342117	Average monthly fortified wine intake
ebi-a-GCST006701	-0.00567892	0.00228672	0.0129999	11	61569830	rs174546	415311	T	C	0.345119	Parental longevity (father's attained age)
ebi-a-GCST003392	0.0119125	0.00480832	0.0129999	11	61569830	rs174546	63775	T	C	0.343416	Parental longevity (father's age at death)
ieu-a-1092	0.0119125	0.00480832	0.0129999	11	61569830	rs174546	75244	T	C	0.343416	Father's age at death
ukb-e-41247_p1_CSA	0.1075	0.0433	0.0130101	11	61569830	rs174546	#N/A	T	C	0.8482	Patient classification on admission (recoded)
ukb-e-403_CSA	-0.02438	0.009818	0.0130101	11	61569830	rs174546	#N/A	T	C	0.8368	Number of times snap-button pressed
eqtl-a-ENSG00000088812	0.0314201	0.0126516	0.0130134	11	61569830	rs174546	31260	T	C	0.330334	ENSG00000088812
ukb-a-537	-0.000438899	0.000176805	0.0130509	11	61569830	rs174546	337199	T	C	0.345032	Diagnoses - main ICD10: I80 Phlebitis and thrombophlebitis
eqtl-a-ENSG00000173020	-0.0314012	0.0126516	0.0130575	11	61569830	rs174546	25812	T	C	0.330334	ENSG00000173020
eqtl-a-ENSG00000188786	-0.0313936	0.0126516	0.0130795	11	61569830	rs174546	26225	T	C	0.330334	ENSG00000188786
met-a-445	0.0167	0.0067	0.0131	11	61569830	rs174546	2759	T	C	0.3171	1-linoleoylglycerol (1-monolinolein)
eqtl-a-ENSG00000162909	-0.0313835	0.0126516	0.0131087	11	61569830	rs174546	31300	T	C	0.330334	ENSG00000162909
prot-c-5242_37_3	0.1187	0.0477858	0.0131401	11	61569830	rs174546	996	T	C	#N/A	MP2K4
ukb-e-Z13_CSA	-0.2748	0.1108	0.0131401	11	61569830	rs174546	#N/A	T	C	0.8352	Z13 Special screening examination for other diseases and disorders
ubm-a-528	-0.0394	0.0159	0.0131826	11	61569830	rs174546	7916	T	C	0.34729	IDP dMRI TBSS ICVF Uncinate fasciculus R
ubm-a-613	-0.0397	0.016	0.0131826	11	61569830	rs174546	7916	T	C	0.34729	IDP dMRI TBSS ISOVF External capsule L
ubm-a-2962	-0.0377	0.0152	0.0131826	11	61569830	rs174546	7916	T	C	0.34729	a2009s lh G&S subcentral thickness
eqtl-a-ENSG00000175544	-0.0313544	0.0126516	0.0131974	11	61569830	rs174546	31300	T	C	0.330334	ENSG00000175544
met-c-873	0.02467	0.009906	0.0132221	11	61569830	rs174546	22549	T	C	0.386529	Isoleucine
ukb-a-59	-0.000611432	0.000246775	0.0132239	11	61569830	rs174546	337159	T	C	0.345032	Cancer code self-reported: basal cell carcinoma
ukb-e-1940_EAS	0.1918	0.07742	0.0132401	11	61569830	rs174546	#N/A	T	C	0.4077	Irritability
eqtl-a-ENSG00000215493	0.031343	0.0126516	0.0132419	11	61569830	rs174546	4994	T	C	0.330334	ENSG00000215493
eqtl-a-ENSG00000161714	-0.0313354	0.0126516	0.0132565	11	61569830	rs174546	31300	T	C	0.330334	ENSG00000161714
eqtl-a-ENSG00000102984	-0.0313316	0.0126516	0.0132642	11	61569830	rs174546	31086	T	C	0.330334	ENSG00000102984
eqtl-a-ENSG00000135387	-0.0313051	0.0126516	0.013346	11	61569830	rs174546	31300	T	C	0.330334	ENSG00000135387
ukb-a-518	-0.000753051	0.000304352	0.0133509	11	61569830	rs174546	337199	T	C	0.345032	Diagnoses - main ICD10: C44 Other malignant neoplasms of skin
eqtl-a-ENSG00000231734	0.0313038	0.0126516	0.0133533	11	61569830	rs174546	4868	T	C	0.330334	ENSG00000231734
eqtl-a-ENSG00000232815	-0.0312975	0.0126516	0.013361	11	61569830	rs174546	5502	T	C	0.330334	ENSG00000232815
ukb-a-302	-0.00414215	0.00167457	0.0133783	11	61569830	rs174546	154988	T	C	0.345032	Hair/balding pattern: Pattern 3
eqtl-a-ENSG00000104714	-0.0312899	0.0126516	0.0133909	11	61569830	rs174546	31086	T	C	0.330334	ENSG00000104714
eqtl-a-ENSG00000138750	-0.0312697	0.0126516	0.0134434	11	61569830	rs174546	31086	T	C	0.330334	ENSG00000138750
eqtl-a-ENSG00000132388	-0.0312671	0.0126516	0.0134586	11	61569830	rs174546	31300	T	C	0.330334	ENSG00000132388
eqtl-a-ENSG00000237424	-0.0312659	0.0126516	0.0134586	11	61569830	rs174546	17051	T	C	0.330334	ENSG00000237424
eqtl-a-ENSG00000254810	0.0312659	0.0126516	0.013466	11	61569830	rs174546	5164	T	C	0.330334	ENSG00000254810
eqtl-a-ENSG00000180182	-0.0312646	0.0126516	0.013466	11	61569830	rs174546	9188	T	C	0.330334	ENSG00000180182
eqtl-a-ENSG00000153012	0.0312583	0.0126516	0.0134887	11	61569830	rs174546	30792	T	C	0.330334	ENSG00000153012
ubm-a-3060	-0.0361	0.0146	0.0134896	11	61569830	rs174546	7916	T	C	0.34729	DKTatlas rh superiortemporal thickness
ubm-a-2992	-0.0374	0.0151	0.0134896	11	61569830	rs174546	7916	T	C	0.34729	a2009s lh G temp sup-Lateral thickness
prot-a-1876	-0.0639	0.0258	0.0134896	11	61569830	rs174546	3301	T	C	0.33686	Mediator of RNA polymerase II transcription subunit 4
met-a-654	-0.0087	0.0035	0.0134899	11	61569830	rs174546	6929	T	C	0.3326	1-stearoylglycerophosphoethanolamine
eqtl-a-ENSG00000146757	-0.0312494	0.0126516	0.0135114	11	61569830	rs174546	31086	T	C	0.330334	ENSG00000146757
ukb-d-M13_SOFTTISSUENAS	-0.000548278	0.000221987	0.0135167	11	61569830	rs174546	361194	T	C	0.345415	Other specified/unspecified soft tissue disorders
ukb-a-528	-0.000827899	0.000335288	0.0135416	11	61569830	rs174546	337199	T	C	0.345032	Diagnoses - main ICD10: G56 Mononeuropathies of upper limb
eqtl-a-ENSG00000111879	0.0312406	0.0126516	0.0135416	11	61569830	rs174546	31300	T	C	0.330334	ENSG00000111879
eqtl-a-ENSG00000082515	-0.031238	0.0126516	0.0135416	11	61569830	rs174546	31300	T	C	0.330334	ENSG00000082515
eqtl-a-ENSG00000007237	0.0312393	0.0126516	0.0135491	11	61569830	rs174546	31300	T	C	0.330334	ENSG00000007237
eqtl-a-ENSG00000170464	-0.0312342	0.0126516	0.0135491	11	61569830	rs174546	31300	T	C	0.330334	ENSG00000170464
eqtl-a-ENSG00000187699	0.0312342	0.0126516	0.0135566	11	61569830	rs174546	31086	T	C	0.330334	ENSG00000187699
ukb-e-20089_p5_AFR	0.7638	0.3094	0.01356	11	61569830	rs174546	#N/A	T	C	0.98667	Type of meals eaten
ukb-e-23116_CSA	-0.03691	0.01496	0.01359	11	61569830	rs174546	#N/A	T	C	0.8361	Leg fat mass (left)
eqtl-a-ENSG00000156206	0.0312241	0.0126516	0.0135947	11	61569830	rs174546	31300	T	C	0.330334	ENSG00000156206
eqtl-a-ENSG00000111728	-0.031214	0.0126516	0.0136176	11	61569830	rs174546	31260	T	C	0.330334	ENSG00000111728
eqtl-a-ENSG00000204592	-0.0312064	0.0126516	0.0136326	11	61569830	rs174546	13344	T	C	0.330334	ENSG00000204592
eqtl-a-ENSG00000253269	-0.0312064	0.0126516	0.0136326	11	61569830	rs174546	4169	T	C	0.330334	ENSG00000253269
met-c-880	-0.025342	0.010124	0.0136421	11	61569830	rs174546	21552	T	C	0.388275	Total cholesterol in large LDL
ukb-e-1379_MID	0.1025	0.04155	0.01366	11	61569830	rs174546	#N/A	T	C	0.7741	Lamb/mutton intake
met-c-958	0.026448	0.010626	0.013682	11	61569830	rs174546	18960	T	C	0.400636	Concentration of chylomicrons and largest VLDL particles
eqtl-a-ENSG00000163600	0.0311824	0.0126516	0.0137167	11	61569830	rs174546	31300	T	C	0.330334	ENSG00000163600
eqtl-a-ENSG00000184588	0.0311799	0.0126516	0.0137243	11	61569830	rs174546	31086	T	C	0.330334	ENSG00000184588
eqtl-a-ENSG00000119953	-0.031171	0.0126516	0.0137395	11	61569830	rs174546	31300	T	C	0.330334	ENSG00000119953
eqtl-a-ENSG00000159399	-0.0311698	0.0126516	0.0137474	11	61569830	rs174546	25436	T	C	0.330334	ENSG00000159399
eqtl-a-ENSG00000205609	0.031166	0.0126516	0.0137702	11	61569830	rs174546	5502	T	C	0.330334	ENSG00000205609
eqtl-a-ENSG00000167483	-0.0311609	0.0126516	0.0137781	11	61569830	rs174546	31300	T	C	0.330334	ENSG00000167483
ubm-a-356	-0.0343	0.0139	0.0138038	11	61569830	rs174546	7916	T	C	0.34729	IDP dMRI TBSS L1 Anterior limb of internal capsule R
eqtl-a-ENSG00000105063	-0.031147	0.0126516	0.0138166	11	61569830	rs174546	31300	T	C	0.330334	ENSG00000105063
eqtl-a-ENSG00000176022	0.0311369	0.0126516	0.0138551	11	61569830	rs174546	31300	T	C	0.330334	ENSG00000176022
eqtl-a-ENSG00000229320	0.0311331	0.0126516	0.0138704	11	61569830	rs174546	5502	T	C	0.330334	ENSG00000229320
prot-c-2788_55_1	-0.1177	0.0477485	0.01388	11	61569830	rs174546	996	T	C	#N/A	MMP-3
met-a-409	-0.0084	0.0034	0.0138899	11	61569830	rs174546	7369	T	C	0.3313	Docosahexaenoate (DHA; 22:6n3)
eqtl-a-ENSG00000172172	-0.0311002	0.0126516	0.0139556	11	61569830	rs174546	31300	T	C	0.330334	ENSG00000172172
eqtl-a-ENSG00000120915	0.0311053	0.0126516	0.0139556	11	61569830	rs174546	31300	T	C	0.330334	ENSG00000120915
eqtl-a-ENSG00000082458	-0.0310964	0.0126516	0.0139714	11	61569830	rs174546	9188	T	C	0.330334	ENSG00000082458
ukb-b-5332	0.00969546	0.00394663	0.0140001	11	61569830	rs174546	64949	T	C	0.344024	Added milk to filtered coffee
ukb-b-14576	0.00168142	0.00068437	0.0140001	11	61569830	rs174546	462254	T	C	0.34405	Wears glasses or contact lenses
ukb-b-12915	-0.000474437	0.000192162	0.0140001	11	61569830	rs174546	462933	T	C	0.344015	Cancer code, self-reported: malignant melanoma
ukb-b-13330	0.0140627	0.00571741	0.0140001	11	61569830	rs174546	64979	T	C	0.343988	Food weight
ukb-b-847	-0.00112728	0.000456543	0.0140001	11	61569830	rs174546	462933	T	C	0.344015	Operation code: reduction or fixation of bone fracture
ukb-d-20405_1	0.00223082	0.000908053	0.014023	11	61569830	rs174546	117880	T	C	0.346306	Ever had known person concerned about, or recommend reduction of, alcohol consumption: Yes, but not in the last year
eqtl-a-ENSG00000131015	-0.0310547	0.0126516	0.0140965	11	61569830	rs174546	12519	T	C	0.330334	ENSG00000131015
eqtl-a-ENSG00000099817	-0.0310496	0.0126516	0.0141198	11	61569830	rs174546	25812	T	C	0.330334	ENSG00000099817
eqtl-a-ENSG00000100380	0.0310521	0.0126516	0.0141198	11	61569830	rs174546	11496	T	C	0.330334	ENSG00000100380
ubm-a-873	0.0396	0.0161	0.0141254	11	61569830	rs174546	7916	T	C	0.34729	NODEamps25 0003
ubm-a-876	0.0396	0.0161	0.0141254	11	61569830	rs174546	7916	T	C	0.34729	NODEamps25 0006
prot-a-2004	-0.0633	0.0258	0.0141254	11	61569830	rs174546	3301	T	C	0.33686	Next to BRCA1 gene 1 protein
eqtl-a-ENSG00000102575	-0.0310446	0.0126516	0.0141277	11	61569830	rs174546	31086	T	C	0.330334	ENSG00000102575
ukb-d-20455_irnt	0.0224638	0.00915659	0.0141622	11	61569830	rs174546	25698	T	C	0.347751	Age when last took cannabis
eqtl-a-ENSG00000154814	0.0310319	0.0126516	0.0141827	11	61569830	rs174546	31086	T	C	0.330334	ENSG00000154814
eqtl-a-ENSG00000211825	-0.031018	0.0126516	0.0142144	11	61569830	rs174546	5164	T	C	0.330334	ENSG00000211825
eqtl-a-ENSG00000095970	-0.0310041	0.0126516	0.0142538	11	61569830	rs174546	29556	T	C	0.330334	ENSG00000095970
eqtl-a-ENSG00000163430	0.0310003	0.0126516	0.0142778	11	61569830	rs174546	25513	T	C	0.330334	ENSG00000163430
ukb-e-100400_CSA	-0.1713	0.06991	0.0142899	11	61569830	rs174546	#N/A	T	C	0.8353	Standard tea intake
eqtl-a-ENSG00000157017	0.0309864	0.0126516	0.0143252	11	61569830	rs174546	14263	T	C	0.330334	ENSG00000157017
eqtl-a-ENSG00000267163	0.0309851	0.0126516	0.0143252	11	61569830	rs174546	4360	T	C	0.330334	ENSG00000267163
eqtl-a-ENSG00000135423	0.0309573	0.0126516	0.0144132	11	61569830	rs174546	31086	T	C	0.330334	ENSG00000135423
eqtl-a-ENSG00000164924	-0.0309484	0.0126516	0.0144291	11	61569830	rs174546	28533	T	C	0.330334	ENSG00000164924
eqtl-a-ENSG00000166888	-0.0309459	0.0126516	0.0144451	11	61569830	rs174546	31300	T	C	0.330334	ENSG00000166888
ubm-a-313	-0.0408	0.0167	0.0144544	11	61569830	rs174546	7916	T	C	0.34729	IDP dMRI TBSS MO Retrolenticular part of internal capsule L
ubm-a-2627	0.0406	0.0166	0.0144544	11	61569830	rs174546	7916	T	C	0.34729	NET100 1471
eqtl-a-ENSG00000263974	-0.0309409	0.0126516	0.0144611	11	61569830	rs174546	3831	T	C	0.330334	ENSG00000263974
eqtl-a-ENSG00000137628	-0.0309383	0.0126516	0.014469	11	61569830	rs174546	31300	T	C	0.330334	ENSG00000137628
eqtl-a-ENSG00000186076	-0.0309282	0.0126516	0.0144934	11	61569830	rs174546	4994	T	C	0.330334	ENSG00000186076
ukb-a-326	0.00403317	0.00164986	0.0145041	11	61569830	rs174546	179567	T	C	0.345032	Had other major operations
eqtl-a-ENSG00000260065	-0.0309206	0.0126516	0.0145255	11	61569830	rs174546	5502	T	C	0.330334	ENSG00000260065
eqtl-a-ENSG00000182199	-0.0309105	0.0126516	0.0145576	11	61569830	rs174546	31300	T	C	0.330334	ENSG00000182199
eqtl-a-ENSG00000227253	-0.0308839	0.0126517	0.0146386	11	61569830	rs174546	3831	T	C	0.330334	ENSG00000227253
eqtl-a-ENSG00000171236	0.0308814	0.0126517	0.0146548	11	61569830	rs174546	31300	T	C	0.330334	ENSG00000171236
ukb-a-21	-0.00194506	0.000797121	0.0146835	11	61569830	rs174546	337154	T	C	0.345032	Number of self-reported cancers
eqtl-a-ENSG00000146856	0.0308473	0.0126517	0.0147686	11	61569830	rs174546	31086	T	C	0.330334	ENSG00000146856
ebi-a-GCST90000452	-0.1163	0.04771	0.014789	11	61569830	rs174546	982	T	C	#N/A	CD5 levels
ubm-a-1925	-0.0401	0.0164	0.0147911	11	61569830	rs174546	7916	T	C	0.34729	NET100 0769
eqtl-a-ENSG00000183439	-0.0308359	0.0126517	0.0147935	11	61569830	rs174546	8269	T	C	0.330334	ENSG00000183439
[truncated: 1,846 more rows]
